# Supplementary material for: 4-Chloro-2-methyl-N-(2-methyl­phen­yl)­benzene­sulfonamide
Source: Acta Crystallogr Sect E Struct Rep Online. 2009 Mar 19;65(Pt 4):o800. doi: 10.1107/S1600536809009623 (PMC2969047; doi:10.1107/S1600536809009623)
Supplement: Supplementary file 2 [file e-65-0o800-Isup2.hkl]

# 
# h,k,l, Fc-squared, Fo-squared, sigma(Fo-squared) and status flag 
# 
data_I
_shelx_title ' S78 P-1' 
_shelx_refln_list_code          4 
_shelx_F_calc_maximum      130.61 
_exptl_crystal_F_000       308.00 
_reflns_d_resolution_high  0.8379 
 
loop_ 
 _symmetry_equiv_pos_as_xyz 
 'x, y, z' 
 '-x, -y, -z' 
 
_cell_length_a     8.1200 
_cell_length_b     8.1832 
_cell_length_c    10.9850 
_cell_angle_alpha  95.810 
_cell_angle_beta   96.920 
_cell_angle_gamma 106.820 
 
_shelx_F_squared_multiplier     1.000 
 
loop_ 
 _refln_index_h 
 _refln_index_k 
 _refln_index_l 
 _refln_F_squared_calc 
 _refln_F_squared_meas 
 _refln_F_squared_sigma 
 _refln_observed_status 
   1   0   0      567.05      585.04      5.54 o 
   2   0   0     1109.68     1068.51      4.43 o 
   3   0   0     1314.23     1320.18      5.78 o 
   4   0   0      215.82      249.25      2.21 o 
   5   0   0      176.79      174.51      2.14 o 
   6   0   0      113.32      113.29      1.95 o 
   7   0   0        6.17        4.99      0.49 o 
  -7   1   0      438.86      424.05      4.48 o 
  -5   1   0      313.29      243.77      2.88 o 
  -4   1   0      311.75      255.54      2.58 o 
  -3   1   0      410.51      315.94      2.58 o 
  -2   1   0     1958.85     1849.75      7.78 o 
  -1   1   0     1894.64     2103.69     16.56 o 
   0   1   0     1303.95     1610.22     45.00 o 
   1   1   0     1518.86     1689.79     15.11 o 
   2   1   0      764.23      897.34      4.46 o 
   3   1   0      100.02      124.96      1.55 o 
   4   1   0       93.24      111.90      1.74 o 
   5   1   0        0.07        0.04      0.45 o 
   6   1   0        2.88        3.24      0.43 o 
   7   1   0       63.14       59.89      1.61 o 
  -8   2   0        0.52        0.43      0.60 o 
  -7   2   0      673.22      525.33      5.66 o 
  -6   2   0      103.22       91.09      2.19 o 
  -5   2   0        4.86        2.02      0.39 o 
  -4   2   0       86.83       75.58      1.51 o 
  -3   2   0      246.22      316.81      2.70 o 
  -2   2   0      564.35      646.12      3.70 o 
  -1   2   0        5.17        6.39      0.29 o 
   0   2   0       20.62       28.87      0.50 o 
   1   2   0       46.85       69.56      1.08 o 
   2   2   0     1439.52     1661.73      7.82 o 
   3   2   0      665.35      849.48      5.40 o 
   4   2   0      360.49      389.37      3.83 o 
   5   2   0       99.10      100.10      2.11 o 
   6   2   0       51.48       41.67      1.28 o 
   7   2   0       49.71       46.98      1.28 o 
  -8   3   0        0.13        0.33      0.64 o 
  -7   3   0        5.26        6.47      0.60 o 
  -6   3   0        8.99       10.74      0.62 o 
  -5   3   0       74.53       83.99      1.82 o 
  -4   3   0      464.25      533.61      4.21 o 
  -3   3   0      455.13      440.97      3.42 o 
  -2   3   0       14.86       16.65      0.50 o 
  -1   3   0        1.90        3.53      0.27 o 
   0   3   0      110.21       92.43      3.31 o 
   1   3   0        2.57        4.39      0.35 o 
   2   3   0       71.75       53.78      1.28 o 
   3   3   0      212.62      208.56      2.79 o 
   4   3   0        2.55        3.71      0.45 o 
   5   3   0       54.48       53.66      1.47 o 
   6   3   0       98.94       91.12      2.17 o 
   7   3   0        8.65        6.31      0.47 o 
  -8   4   0       26.44       25.19      0.83 o 
  -7   4   0       37.04       42.93      1.32 o 
  -6   4   0        0.66        1.07      0.47 o 
  -5   4   0     1093.33     1055.26      7.15 o 
  -4   4   0       54.11       61.16      1.40 o 
  -3   4   0      247.08      243.92      2.63 o 
  -2   4   0       51.31       35.48      0.95 o 
  -1   4   0     1346.10     1342.97      7.08 o 
   0   4   0      330.38      311.81      7.68 o 
   1   4   0      518.16      445.70      3.84 o 
   2   4   0       72.07       74.39      1.63 o 
   3   4   0       85.81       62.08      1.63 o 
   4   4   0       58.21       41.97      1.28 o 
   5   4   0      137.09      114.32      2.36 o 
   6   4   0        3.75        5.28      0.45 o 
   7   4   0       13.88       14.21      0.47 o 
  -9   5   0        6.09        5.88      0.39 o 
  -8   5   0       23.58       20.88      0.74 o 
  -7   5   0      305.57      265.43      3.56 o 
  -6   5   0      118.50      100.53      2.15 o 
  -5   5   0       75.97       63.01      1.65 o 
  -4   5   0      397.64      349.68      3.66 o 
  -3   5   0      304.11      277.01      3.07 o 
  -2   5   0        4.72        4.89      0.39 o 
  -1   5   0       59.46       54.00      1.32 o 
   0   5   0       11.75       15.03      0.43 o 
   1   5   0        4.92        6.58      0.45 o 
   2   5   0      211.91      182.31      2.76 o 
   3   5   0       54.40       45.29      1.26 o 
   4   5   0      129.80      116.38      2.34 o 
   5   5   0       64.11       67.19      1.61 o 
   6   5   0       12.25       11.14      0.45 o 
  -9   6   0       26.79       27.82      0.78 o 
  -8   6   0        0.28        0.43      0.43 o 
  -7   6   0      134.77      116.16      2.30 o 
  -6   6   0      164.72      157.08      2.70 o 
  -5   6   0       16.50       16.85      0.72 o 
  -4   6   0       47.49       35.87      1.07 o 
  -3   6   0        6.08        7.77      0.49 o 
  -2   6   0        1.52        0.29      0.39 o 
  -1   6   0        8.23        7.01      0.47 o 
   0   6   0       45.01       48.54      1.61 o 
   1   6   0      107.64       87.99      2.01 o 
   2   6   0      451.74      424.38      4.48 o 
   3   6   0       91.98       92.38      1.99 o 
   4   6   0       53.73       59.86      1.49 o 
   5   6   0      112.34      123.81      1.80 o 
  -8   7   0        0.54        0.37      0.37 o 
  -7   7   0        0.98        1.30      0.37 o 
  -6   7   0        0.09        0.64      0.66 o 
  -5   7   0      202.59      206.48      3.07 o 
  -4   7   0        1.12        0.45      0.41 o 
  -3   7   0      265.93      250.80      3.33 o 
  -2   7   0      244.44      220.79      3.10 o 
  -1   7   0        2.71        2.72      0.45 o 
   0   7   0      337.80      341.07     18.59 o 
   1   7   0        0.47        0.95      0.39 o 
   2   7   0       24.51       25.79      0.80 o 
   3   7   0       10.52       12.15      0.54 o 
   4   7   0       16.56       22.05      0.68 o 
  -7   8   0        9.62       10.66      0.43 o 
  -6   8   0        9.57        8.64      0.52 o 
  -5   8   0      114.31      113.96      2.15 o 
  -4   8   0      120.30      118.22      2.28 o 
  -3   8   0      113.60      109.18      2.19 o 
  -2   8   0      140.61      134.67      2.38 o 
  -1   8   0        5.37        6.66      0.54 o 
   0   8   0       13.72       13.03      0.71 o 
   1   8   0       66.38       64.68      1.51 o 
   2   8   0        4.80        4.99      0.39 o 
  -6   9   0        2.55        1.40      0.31 o 
  -5   9   0        9.73       10.04      0.43 o 
  -4   9   0       14.32       13.30      0.52 o 
  -3   9   0       78.30       76.82      1.51 o 
  -2   9   0       17.32       16.11      0.58 o 
  -1   9   0        2.74        2.91      0.25 o 
   0   9   0        7.71        7.19      0.28 o 
   0  -9   1        0.14        0.03      0.31 o 
   1  -9   1       28.02       28.10      0.61 o 
   2  -9   1       99.30       93.95      1.74 o 
   3  -9   1       49.69       50.06      1.30 o 
   4  -9   1       69.23       67.82      1.45 o 
   5  -9   1        0.07        0.25      0.39 o 
   6  -9   1        6.87        5.30      0.37 o 
  -2  -8   1        3.16        3.28      0.35 o 
  -1  -8   1       64.27       63.87      1.51 o 
   0  -8   1        0.14       -0.41      0.41 o 
   1  -8   1        2.30        2.01      0.28 o 
   2  -8   1       84.44       77.02      1.82 o 
   3  -8   1       43.65       35.61      1.01 o 
   4  -8   1       50.47       47.25      1.40 o 
   5  -8   1       86.84       81.31      1.78 o 
   6  -8   1      274.54      274.22      3.10 o 
   7  -8   1       34.96       32.23      0.95 o 
  -4  -7   1        0.03       -0.10      0.29 o 
  -3  -7   1       12.67       12.19      0.58 o 
  -2  -7   1       40.06       39.39      1.18 o 
  -1  -7   1        3.26        3.94      0.47 o 
   0  -7   1      130.88      132.43      7.34 o 
   1  -7   1       26.94       24.51      0.78 o 
   2  -7   1        1.03        1.71      0.35 o 
   3  -7   1      169.55      129.01      2.43 o 
   4  -7   1      258.26      217.39      3.10 o 
   5  -7   1        0.01       -0.64      0.64 o 
   6  -7   1      669.21      570.43      5.07 o 
   7  -7   1       90.61       85.33      1.76 o 
   8  -7   1        2.55        2.82      0.31 o 
  -5  -6   1        0.03       -0.04      0.43 o 
  -4  -6   1       57.23       58.87      1.53 o 
  -3  -6   1      124.47      104.62      2.17 o 
  -2  -6   1        1.02        0.04      0.64 o 
  -1  -6   1     1609.40     1301.33      8.59 o 
   0  -6   1        1.47        2.00      0.33 o 
   1  -6   1      141.56        0.04      0.48 o 
   2  -6   1       16.74       11.82      0.58 o 
   3  -6   1       77.50       64.98      1.65 o 
   4  -6   1      671.32      589.78      5.24 o 
   5  -6   1       37.96       37.05      1.07 o 
   6  -6   1       13.49       12.31      0.70 o 
   7  -6   1        3.35        4.56      0.45 o 
   8  -6   1       11.28        9.98      0.49 o 
  -6  -5   1       21.75       22.10      0.64 o 
  -5  -5   1       14.07       14.09      0.62 o 
  -4  -5   1      135.35      125.75      2.44 o 
  -3  -5   1      410.59      342.35      4.12 o 
  -2  -5   1        5.39        5.63      0.52 o 
  -1  -5   1      302.03        6.88      0.46 o 
   0  -5   1       97.33       73.06      1.24 o 
   1  -5   1       65.33       71.73      1.55 o 
   2  -5   1        4.56        7.90      0.45 o 
   3  -5   1       12.41        9.73      0.52 o 
   4  -5   1       46.03       44.67      1.34 o 
   5  -5   1        1.08        0.21      0.68 o 
   6  -5   1        7.99        7.46      0.56 o 
   7  -5   1        8.75        8.10      0.60 o 
   8  -5   1       14.80       13.45      0.58 o 
   9  -5   1        2.24        2.47      0.29 o 
  -7  -4   1        1.06        1.71      0.29 o 
  -6  -4   1       19.27       19.33      0.72 o 
  -5  -4   1       30.43       26.52      0.91 o 
  -4  -4   1       36.02       36.64      1.11 o 
  -3  -4   1      256.04      279.54      3.54 o 
  -2  -4   1       19.19       25.11      0.72 o 
  -1  -4   1       86.72       77.96      1.57 o 
   0  -4   1      209.17      244.09      2.82 o 
   1  -4   1      576.61      667.99      4.56 o 
   2  -4   1      355.75      446.31      3.61 o 
   3  -4   1      119.38      108.82      1.78 o 
   4  -4   1      272.79      299.24      3.29 o 
   5  -4   1        1.40        5.28      0.49 o 
   6  -4   1      268.39      285.63      3.75 o 
   7  -4   1       48.27       51.02      1.42 o 
   8  -4   1        0.10        0.25      0.39 o 
  -7  -3   1        1.20        1.53      0.39 o 
  -6  -3   1       25.89       23.48      0.85 o 
  -5  -3   1        1.32        2.06      0.43 o 
  -4  -3   1        2.84        3.15      0.43 o 
  -3  -3   1      152.51      161.49      2.28 o 
  -2  -3   1       80.93       93.97      1.55 o 
  -1  -3   1      442.67      462.27      3.32 o 
   0  -3   1        8.07        7.20      0.24 o 
   1  -3   1       17.55       25.59      0.70 o 
   2  -3   1      786.58      909.95      4.98 o 
   3  -3   1       64.88      102.96      1.57 o 
   4  -3   1       32.28       23.47      0.68 o 
   5  -3   1      491.21      612.70      5.21 o 
   6  -3   1       61.53       76.22      1.98 o 
   7  -3   1      101.78      105.18      2.42 o 
  -7  -2   1        4.33        3.46      0.47 o 
  -6  -2   1      297.79      316.98      3.79 o 
  -5  -2   1       17.05       18.93      0.66 o 
  -4  -2   1      387.54      407.18      3.60 o 
  -3  -2   1      395.62      373.18      3.02 o 
  -2  -2   1      248.46      305.95      2.38 o 
  -1  -2   1     3907.91     4514.61     31.47 o 
   0  -2   1     7324.75     8863.72    181.92 o 
   1  -2   1       47.12       57.86      0.81 o 
   2  -2   1      701.01      849.21      4.25 o 
   3  -2   1     2904.89     3590.93     31.55 o 
   4  -2   1      230.14      316.91      2.98 o 
   5  -2   1       53.17       68.05      1.61 o 
   6  -2   1      112.03      139.91      2.67 o 
   7  -2   1        7.66        6.97      0.72 o 
   8  -2   1      126.50       92.84      2.24 o 
  -7  -1   1       11.94        9.38      0.56 o 
  -6  -1   1       13.53       14.60      0.60 o 
  -5  -1   1      255.06      249.27      2.75 o 
  -4  -1   1        5.81        7.01      0.33 o 
  -3  -1   1      255.80      275.11      2.17 o 
  -2  -1   1     1028.07     1089.70      4.80 o 
  -1  -1   1     1463.37     1704.27     13.40 o 
   0  -1   1      587.21      755.96     21.99 o 
   1  -1   1      230.71      287.15      1.57 o 
   2  -1   1      420.41      464.61      2.52 o 
   3  -1   1       50.02       46.63      0.85 o 
   4  -1   1       41.71       52.40      1.12 o 
   5  -1   1       18.10       15.68      0.58 o 
   6  -1   1      188.69      200.86      3.20 o 
   7  -1   1        2.95        3.83      0.76 o 
  -7   0   1      147.43      138.59      2.26 o 
  -6   0   1        4.96        6.54      0.45 o 
  -5   0   1        0.70        0.91      0.25 o 
  -4   0   1        8.86        7.86      0.31 o 
  -3   0   1      442.46      500.41      2.88 o 
  -2   0   1       23.58       30.28      0.52 o 
  -1   0   1       74.93       90.95      0.69 o 
   0   0   1      186.48      218.21      4.59 o 
   1   0   1     7455.99     7090.42     35.72 o 
   2   0   1      700.06      661.76      3.37 o 
   3   0   1      590.80      514.48      3.48 o 
   4   0   1     1561.86     1308.46      7.31 o 
   5   0   1      202.62      194.12      3.08 o 
   6   0   1      594.60      593.22      5.85 o 
   7   0   1       10.30       11.44      0.68 o 
  -7   1   1       27.21       36.91      1.07 o 
  -6   1   1       85.33       98.60      2.01 o 
  -5   1   1      129.85      155.56      2.18 o 
  -4   1   1       29.03       16.99      0.54 o 
  -3   1   1      658.69      617.61      3.65 o 
  -2   1   1        6.74       14.03      0.39 o 
  -1   1   1     5552.43     2959.56     21.75 o 
   0   1   1      610.89      438.94      4.65 o 
   1   1   1      399.82      289.02      2.03 o 
   2   1   1      165.70      116.17      1.48 o 
   3   1   1      158.95      192.64      2.31 o 
   4   1   1       16.13       17.31      0.66 o 
   5   1   1        1.69        1.40      0.45 o 
   6   1   1       87.97       79.30      2.17 o 
   7   1   1       91.61       78.63      2.07 o 
  -8   2   1       40.33       43.08      1.30 o 
  -7   2   1       37.82       39.07      1.20 o 
  -6   2   1      370.85       83.57      2.01 o 
  -5   2   1      262.17      191.44      2.63 o 
  -4   2   1      187.67      146.51      2.02 o 
  -3   2   1     1750.85     1298.52      6.61 o 
  -2   2   1     1096.39      859.27      4.56 o 
  -1   2   1      309.91      216.12      1.82 o 
   0   2   1     1396.19     1150.98      3.97 o 
   1   2   1       21.17       18.37      0.56 o 
   2   2   1       16.50       18.01      0.56 o 
   3   2   1      357.06      371.05      3.52 o 
   4   2   1        6.12        4.45      0.49 o 
   5   2   1       95.87       86.63      2.15 o 
   6   2   1       34.83       32.71      0.99 o 
   7   2   1       22.85       20.96      0.78 o 
  -8   3   1      143.47      127.76      2.69 o 
  -7   3   1      123.86      120.09      2.67 o 
  -6   3   1        4.38        3.55      0.47 o 
  -5   3   1      174.78      160.96      2.51 o 
  -4   3   1       78.06       73.48      1.51 o 
  -3   3   1       49.45       50.99      1.12 o 
  -2   3   1        0.07        0.14      0.23 o 
  -1   3   1      768.38      698.26      4.19 o 
   0   3   1        6.98       17.84      1.66 o 
   1   3   1     1749.65     1510.15      7.65 o 
   2   3   1       61.15       75.37      1.49 o 
   3   3   1      113.02       87.78      1.80 o 
   4   3   1      358.82      295.68      3.63 o 
   5   3   1      328.38      292.39      3.86 o 
   6   3   1        1.91        0.85      0.41 o 
   7   3   1       18.32       16.15      0.60 o 
  -9   4   1       22.03       20.05      0.64 o 
  -8   4   1        1.46        0.58      0.58 o 
  -7   4   1       82.00       71.26      2.03 o 
  -6   4   1       38.69       38.21      1.16 o 
  -5   4   1      124.76      117.37      2.20 o 
  -4   4   1      771.24      673.79      5.09 o 
  -3   4   1      134.07      127.66      1.89 o 
  -2   4   1       90.45       97.02      1.57 o 
  -1   4   1      203.83      158.44      2.02 o 
   0   4   1        3.64        2.11      0.22 o 
   1   4   1     1249.96     1096.83      6.69 o 
   2   4   1      705.65      641.42      5.11 o 
   3   4   1        3.91        4.00      0.43 o 
   4   4   1      231.68      226.61      3.28 o 
   5   4   1      280.60      277.72      3.60 o 
   6   4   1        0.50        1.09      0.35 o 
  -9   5   1       12.58       15.08      0.52 o 
  -8   5   1        2.92        3.69      0.41 o 
  -7   5   1       45.70       47.76      1.40 o 
  -6   5   1     1426.34     1350.98      9.07 o 
  -5   5   1       19.51       29.11      0.87 o 
  -4   5   1       94.84       95.17      1.90 o 
  -3   5   1      547.10      474.69      4.19 o 
  -2   5   1      485.14      467.22      4.04 o 
  -1   5   1        0.87        0.80      0.29 o 
   0   5   1       46.55       34.63      0.73 o 
   2   5   1      503.02      482.62      4.66 o 
   3   5   1       14.14       11.73      0.62 o 
   4   5   1       41.80       34.17      1.07 o 
   5   5   1        2.16        1.40      0.39 o 
   6   5   1        8.34       10.17      0.41 o 
  -9   6   1       10.99       10.56      0.41 o 
  -8   6   1       38.02       40.98      1.18 o 
  -7   6   1        2.98        2.23      0.49 o 
  -6   6   1      178.80      186.29      3.01 o 
  -5   6   1      917.57      902.87      6.98 o 
  -4   6   1       10.57        9.75      0.60 o 
  -3   6   1      140.13      119.48      2.22 o 
  -2   6   1       72.46       64.28      1.63 o 
  -1   6   1        5.07        2.91      0.41 o 
   0   6   1      180.90      165.43     10.63 o 
   1   6   1       44.87       48.93      1.34 o 
   2   6   1       90.99       87.10      2.03 o 
   3   6   1        1.87        2.43      0.43 o 
   4   6   1        0.43        0.31      0.49 o 
   5   6   1        2.62        4.58      0.33 o 
  -8   7   1        0.16        0.60      0.25 o 
  -7   7   1        1.21        1.05      0.35 o 
  -6   7   1        1.10        1.17      0.43 o 
  -5   7   1       44.78       43.75      1.28 o 
  -4   7   1       16.31       17.53      0.72 o 
  -3   7   1        5.54        2.91      0.45 o 
  -2   7   1       29.54       36.65      1.05 o 
  -1   7   1       99.77      108.01      2.28 o 
   0   7   1      198.82      231.53     15.55 o 
   1   7   1       26.27       28.49      0.85 o 
   2   7   1       82.69       86.05      1.86 o 
   3   7   1        0.58        0.85      0.31 o 
   4   7   1        8.74       11.36      0.43 o 
  -7   8   1       18.26       19.41      0.56 o 
  -6   8   1        1.15        1.30      0.37 o 
  -5   8   1       86.21       87.12      1.82 o 
  -4   8   1        8.62        9.01      0.56 o 
  -3   8   1      237.18      246.22      3.26 o 
  -2   8   1        1.98        4.21      0.49 o 
  -1   8   1       88.01       89.27      1.96 o 
   0   8   1      191.92      220.71     10.19 o 
   1   8   1        0.22        0.85      0.35 o 
   2   8   1       33.04       32.37      0.91 o 
  -6   9   1       33.34       32.27      0.81 o 
  -5   9   1       92.99       92.08      1.47 o 
  -4   9   1       12.06       11.84      0.45 o 
  -3   9   1      103.11      105.84      1.72 o 
  -2   9   1       33.84       34.60      1.03 o 
  -1   9   1       23.56       21.31      0.45 o 
   0   9   1        5.79        5.86      0.81 o 
  -1  -9   2        0.04        0.06      0.33 o 
   0  -9   2        2.19        2.70      0.25 o 
   1  -9   2       21.88       23.03      0.97 o 
   2  -9   2        5.82        4.39      0.41 o 
   3  -9   2       89.53       83.29      1.63 o 
   4  -9   2       50.52       48.00      1.24 o 
   5  -9   2       46.31       49.22      1.16 o 
   6  -9   2       89.55       86.98      1.35 o 
  -3  -8   2        0.39        0.27      0.31 o 
  -2  -8   2      106.59      110.56      1.78 o 
  -1  -8   2       43.50       34.03      1.05 o 
   0  -8   2        0.18        0.33      0.25 o 
   1  -8   2       71.73       58.04      1.11 o 
   2  -8   2       24.82       21.06      0.70 o 
   3  -8   2      172.49      134.14      2.34 o 
   4  -8   2        7.94       11.94      0.58 o 
   5  -8   2       61.53       51.26      1.38 o 
   6  -8   2        7.33        6.54      0.47 o 
   7  -8   2       29.19       27.60      0.74 o 
  -4  -7   2       95.88       96.92      1.55 o 
  -3  -7   2        5.50        5.88      0.45 o 
  -2  -7   2      114.94       98.32      2.03 o 
  -1  -7   2       85.11       69.88      1.80 o 
   0  -7   2       12.90        9.37      0.44 o 
   1  -7   2        8.66        5.28      0.49 o 
   2  -7   2        8.29        6.66      0.54 o 
   3  -7   2        2.54        3.30      0.45 o 
   4  -7   2        6.44        6.10      0.54 o 
   5  -7   2       81.89       71.55      1.80 o 
   6  -7   2        2.63        3.36      0.47 o 
   7  -7   2       75.18       65.02      1.47 o 
   8  -7   2       22.23       19.85      0.56 o 
  -5  -6   2       19.66       16.73      0.54 o 
  -4  -6   2       12.13       13.34      0.60 o 
  -3  -6   2       11.37       10.76      0.58 o 
  -2  -6   2       31.73       27.30      0.87 o 
  -1  -6   2      156.59      133.74      2.49 o 
   0  -6   2      141.64      133.96      9.87 o 
   1  -6   2        0.24        0.04      0.49 o 
   2  -6   2       26.83       21.52      0.72 o 
   3  -6   2      389.45      370.12      4.04 o 
   4  -6   2       59.26       59.00      1.65 o 
   5  -6   2      846.69      813.03      6.58 o 
   6  -6   2        0.87        0.64      0.64 o 
   7  -6   2        0.01        0.37      0.37 o 
   8  -6   2       10.12       10.02      0.47 o 
  -6  -5   2        0.23        0.33      0.43 o 
  -5  -5   2        1.58        1.90      0.39 o 
  -4  -5   2      117.18      100.62      2.32 o 
  -3  -5   2       40.36       42.83      1.32 o 
  -2  -5   2      431.55      411.64      4.44 o 
  -1  -5   2       41.66        3.30      0.45 o 
   0  -5   2       39.88       38.74     23.10 o 
   1  -5   2        2.29        2.66      0.35 o 
   2  -5   2        0.76        0.23      0.33 o 
   3  -5   2      281.40      304.64      3.46 o 
   4  -5   2       66.30       82.15      1.90 o 
   5  -5   2       34.49       41.03      1.18 o 
   6  -5   2       56.16       66.96      1.84 o 
   7  -5   2        8.98        8.50      0.60 o 
   8  -5   2        0.72        0.04      0.49 o 
  -7  -4   2       36.08       41.33      1.09 o 
  -6  -4   2       10.25       10.54      0.60 o 
  -5  -4   2       26.08       29.69      0.93 o 
  -4  -4   2      504.33      531.68      5.16 o 
  -3  -4   2      493.74      561.82      4.96 o 
  -2  -4   2      482.20      567.82      4.60 o 
  -1  -4   2      222.10      262.31      2.79 o 
   0  -4   2       66.31       90.19      1.15 o 
   1  -4   2       61.45       81.42      1.45 o 
   2  -4   2       26.56       38.51      1.03 o 
   3  -4   2       35.73       38.13      1.09 o 
   4  -4   2       80.41      113.44      2.03 o 
   5  -4   2        0.30        1.53      0.39 o 
   6  -4   2        0.87        1.42      0.52 o 
   7  -4   2      234.37      268.40      3.80 o 
   8  -4   2       25.55       24.92      0.80 o 
  -7  -3   2       10.63       10.54      0.58 o 
  -6  -3   2       40.45       36.99      1.16 o 
  -5  -3   2        0.05        0.27      0.35 o 
  -4  -3   2      182.85      190.75      2.64 o 
  -3  -3   2       94.06       90.05      1.61 o 
  -2  -3   2      231.64      280.95      2.61 o 
  -1  -3   2       13.37       17.91      0.56 o 
   0  -3   2     1628.89     2163.07     30.85 o 
   1  -3   2        1.64        2.06      0.25 o 
   2  -3   2       75.08       86.24      1.26 o 
   3  -3   2      157.07      173.15      1.97 o 
   4  -3   2      590.46      793.90      5.24 o 
   5  -3   2       86.19       85.03      1.78 o 
   6  -3   2       32.71       37.00      1.22 o 
   7  -3   2       50.68       51.23      1.51 o 
  -7  -2   2        0.12        0.35      0.49 o 
  -6  -2   2      197.41      208.33      2.91 o 
  -5  -2   2       83.97       87.18      1.74 o 
  -4  -2   2       14.24       17.90      0.54 o 
  -3  -2   2      222.23      226.78      2.21 o 
  -2  -2   2      564.60      586.22      3.45 o 
  -1  -2   2      250.49      314.33      2.12 o 
   0  -2   2    17058.22    19374.43    584.40 o 
   1  -2   2     3270.75     3581.87     25.34 o 
   2  -2   2      153.74      182.80      1.58 o 
   3  -2   2      481.41      501.64      3.26 o 
   4  -2   2     2267.61     2654.70     11.50 o 
   5  -2   2       33.20       35.98      1.07 o 
   6  -2   2      111.00      123.11      2.21 o 
   7  -2   2        0.12        0.58      0.62 o 
  -7  -1   2      384.01      363.58      3.80 o 
  -6  -1   2       21.46       28.57      0.83 o 
  -5  -1   2        1.19        0.70      0.27 o 
  -4  -1   2       79.84      118.04      1.59 o 
  -3  -1   2        0.62        1.38      0.21 o 
  -2  -1   2      540.73      596.16      3.12 o 
  -1  -1   2       31.82       24.33      0.48 o 
   0  -1   2       94.48      126.02      1.42 o 
   1  -1   2     5197.87     5271.36     29.83 o 
   2  -1   2     1698.93     1809.66     16.22 o 
   3  -1   2        7.27       10.37      0.33 o 
   4  -1   2       21.06       23.46      0.64 o 
   5  -1   2        5.57        4.80      0.35 o 
   6  -1   2       27.36       36.03      1.01 o 
   7  -1   2       31.64       31.37      0.89 o 
  -7   0   2      120.61      118.39      2.15 o 
  -6   0   2      505.21      526.08      4.41 o 
  -5   0   2       27.93       36.71      1.01 o 
  -4   0   2       20.07       16.94      0.54 o 
  -3   0   2      458.23      458.46      2.82 o 
  -2   0   2      330.20      369.94      2.16 o 
  -1   0   2     1397.69     1444.30     11.89 o 
   0   0   2       34.39       40.31      0.41 o 
   1   0   2        7.52       12.27      0.37 o 
   2   0   2       23.16       27.32      0.64 o 
   3   0   2        0.32        2.21      0.23 o 
   4   0   2       42.48       43.23      1.12 o 
   5   0   2       69.21       65.81      1.59 o 
   6   0   2      320.22      316.51      3.98 o 
   7   0   2       26.35       30.41      0.97 o 
  -8   1   2       37.54       41.96      1.20 o 
  -7   1   2        9.76       10.99      0.62 o 
  -6   1   2        0.77        1.09      0.35 o 
  -5   1   2        0.69        0.23      0.41 o 
  -4   1   2      560.51      690.41      4.43 o 
  -3   1   2      111.77      126.52      1.45 o 
  -2   1   2       95.47       76.51      0.98 o 
  -1   1   2     1064.55      969.08      4.29 o 
   0   1   2      220.17      180.10      1.04 o 
   1   1   2     1473.03     1053.87      5.03 o 
   2   1   2      114.23      120.07      1.52 o 
   3   1   2      797.04      804.44      5.16 o 
   4   1   2      292.52      274.35      3.21 o 
   5   1   2       58.32       82.88      2.07 o 
   6   1   2       35.89       40.85      1.20 o 
  -8   2   2        5.79        5.32      0.47 o 
  -7   2   2        0.76        0.68      0.47 o 
  -6   2   2       56.09       72.96      1.76 o 
  -5   2   2      128.25      116.78      1.95 o 
  -4   2   2     1883.55     1531.63      7.98 o 
  -3   2   2       21.86       15.27      0.47 o 
  -2   2   2      242.26      174.26      1.76 o 
  -1   2   2     5229.07     4181.57     33.88 o 
   0   2   2      815.68      790.17      9.16 o 
   1   2   2     2836.77     2795.25     11.82 o 
   2   2   2        9.55       21.74      0.68 o 
   3   2   2       33.53       35.28      1.03 o 
   4   2   2      425.32      458.45      4.63 o 
   5   2   2       30.10       35.47      1.05 o 
   6   2   2       54.76       63.94      1.90 o 
  -8   3   2       22.87       20.22      0.80 o 
  -7   3   2      423.18      388.50      4.73 o 
  -6   3   2     1013.01      997.79      7.68 o 
  -5   3   2       19.54       20.38      0.74 o 
  -4   3   2     1164.08     1156.71      7.20 o 
  -3   3   2     1694.86     1830.59      9.15 o 
  -2   3   2       47.25       66.03      1.30 o 
  -1   3   2       20.49       18.08      0.54 o 
   0   3   2        1.78        1.54      0.21 o 
   1   3   2       13.93       -0.43      0.43 o 
   2   3   2      112.61      151.80      2.22 o 
   3   3   2        9.48       12.35      0.62 o 
   4   3   2        5.75        6.33      0.60 o 
   5   3   2       20.15       22.71      0.87 o 
   6   3   2       67.21       69.22      1.74 o 
   7   3   2        3.60        6.89      0.39 o 
  -9   4   2       57.95       53.47      1.32 o 
  -8   4   2       65.37       71.02      1.84 o 
  -7   4   2      119.96      134.70      2.75 o 
  -6   4   2     1071.92     1141.85      8.39 o 
  -5   4   2       77.59       86.13      2.07 o 
  -4   4   2       60.75       69.15      1.61 o 
  -3   4   2      134.68      134.92      2.07 o 
  -2   4   2      369.13      429.31      3.69 o 
  -1   4   2       27.28       40.19      1.09 o 
   0   4   2      123.51      176.14      1.71 o 
   1   4   2      131.50       96.98      1.82 o 
   2   4   2      143.09      157.29      2.47 o 
   3   4   2      104.71      116.07      2.26 o 
   4   4   2        0.68       -0.64      0.64 o 
   5   4   2      102.45      109.99      2.23 o 
   6   4   2       62.49       70.70      1.53 o 
  -9   5   2        0.03        0.27      0.39 o 
  -8   5   2       12.16       10.04      0.54 o 
  -7   5   2       26.73       30.99      0.95 o 
  -6   5   2      110.84      124.77      2.59 o 
  -5   5   2      323.01      374.11      4.28 o 
  -4   5   2        1.11        2.23      0.43 o 
  -3   5   2      282.93      310.65      3.46 o 
  -2   5   2      334.84      387.83      3.80 o 
  -1   5   2       35.73       37.61      1.07 o 
   0   5   2      132.86      140.77      2.31 o 
   1   5   2       33.63       38.10      1.01 o 
   2   5   2      146.16      142.28      2.53 o 
   3   5   2       17.77       22.50      0.80 o 
   4   5   2        7.36        6.00      0.52 o 
   5   5   2        0.36        0.49      0.37 o 
  -8   6   2        0.66        0.76      0.31 o 
  -7   6   2       43.52       49.86      1.49 o 
  -6   6   2        6.09        6.62      0.60 o 
  -5   6   2       21.56       23.74      0.89 o 
  -4   6   2      270.12      282.35      3.68 o 
  -3   6   2        0.63        0.25      0.60 o 
  -2   6   2       35.59       31.44      0.99 o 
  -1   6   2      276.84      280.83      3.54 o 
   0   6   2      349.13      432.91     19.65 o 
   1   6   2      618.16      655.11      5.84 o 
   2   6   2       13.46       12.25      0.64 o 
   3   6   2        3.64        2.87      0.41 o 
   4   6   2        1.65        1.30      0.37 o 
  -8   7   2       37.85       38.72      0.97 o 
  -7   7   2        6.96        7.11      0.47 o 
  -6   7   2      142.66      143.14      2.36 o 
  -5   7   2       25.20       27.09      0.85 o 
  -4   7   2       15.74       15.01      0.72 o 
  -3   7   2        1.83        3.32      0.52 o 
  -2   7   2        6.37        7.34      0.60 o 
  -1   7   2      127.68      144.47      2.67 o 
   0   7   2        0.29        0.20      0.76 o 
   1   7   2       27.03       33.47      1.01 o 
   2   7   2        4.54        4.66      0.45 o 
   3   7   2        5.41        5.96      0.39 o 
  -7   8   2       68.89       73.74      1.28 o 
  -6   8   2       40.04       41.97      1.14 o 
  -5   8   2        2.80        2.87      0.39 o 
  -4   8   2        8.38       10.10      0.58 o 
  -3   8   2       14.90       13.24      0.64 o 
  -2   8   2      148.74      158.72      2.51 o 
  -1   8   2      188.57      207.83      2.84 o 
   0   8   2        4.97        6.19      0.55 o 
   1   8   2      106.00      111.78      1.74 o 
   2   8   2       26.74       27.31      0.76 o 
  -5   9   2       22.30       21.93      0.64 o 
  -4   9   2      168.05      160.45      1.95 o 
  -3   9   2        0.12        0.02      0.39 o 
  -2   9   2      143.99      133.90      1.78 o 
  -1   9   2      185.47      181.28      7.40 o 
   0  -9   3       17.63       20.05      1.58 o 
   1  -9   3        6.58        5.82      0.58 o 
   2  -9   3        1.27        1.63      0.31 o 
   3  -9   3        0.03        0.68      0.31 o 
   4  -9   3       44.35       40.37      1.12 o 
   5  -9   3        6.18        7.24      0.39 o 
  -2  -8   3       12.93       11.74      0.49 o 
  -1  -8   3      149.58      140.81      2.20 o 
   0  -8   3        9.73        9.26      0.41 o 
   1  -8   3       18.44       14.04      0.42 o 
   2  -8   3       14.49       13.26      0.56 o 
   3  -8   3       35.98       28.03      0.89 o 
   4  -8   3      138.08      105.21      2.03 o 
   5  -8   3       57.27       42.31      1.09 o 
   6  -8   3        0.69       -0.19      0.43 o 
   7  -8   3       33.25       29.54      0.87 o 
  -4  -7   3        0.78        1.07      0.29 o 
  -3  -7   3       54.44       48.60      1.38 o 
  -2  -7   3       17.97       12.87      0.62 o 
  -1  -7   3       15.33       13.43      0.62 o 
   0  -7   3      140.32      128.44      3.05 o 
   1  -7   3       56.14       50.00      1.34 o 
   2  -7   3        8.94        7.69      0.54 o 
   3  -7   3       88.24       82.40      1.94 o 
   4  -7   3       18.18       17.45      0.74 o 
   5  -7   3       54.04       49.26      1.32 o 
   6  -7   3        2.27        1.83      0.43 o 
   7  -7   3        0.30        0.78      0.35 o 
   8  -7   3        0.94        1.11      0.25 o 
  -5  -6   3       36.53       33.42      0.89 o 
  -4  -6   3       14.07       13.32      0.62 o 
  -3  -6   3       25.01       27.52      0.87 o 
  -2  -6   3      195.64      176.19      3.01 o 
  -1  -6   3        0.88        1.53      0.49 o 
   0  -6   3        0.38        1.53      0.35 o 
   1  -6   3        0.76        1.67      0.37 o 
   2  -6   3        2.99        3.59      0.49 o 
   3  -6   3       86.57      100.96      2.19 o 
   4  -6   3       77.20       76.59      1.98 o 
   5  -6   3      112.21      137.88      2.61 o 
   6  -6   3       77.05       93.39      2.11 o 
   7  -6   3       68.05       71.44      1.72 o 
   8  -6   3       12.92       12.87      0.47 o 
  -6  -5   3        2.96        2.47      0.35 o 
  -5  -5   3        2.47        1.44      0.41 o 
  -4  -5   3      133.24      127.13      2.59 o 
  -3  -5   3       19.33       20.07      0.83 o 
  -2  -5   3       83.08       89.62      2.01 o 
  -1  -5   3       78.26       94.39      1.94 o 
   0  -5   3      181.80      208.88    123.75 o 
   1  -5   3       77.05      102.90      1.92 o 
   2  -5   3      603.58      767.23      5.66 o 
   3  -5   3      303.36      391.30      3.98 o 
   4  -5   3       73.32       74.52      1.84 o 
   5  -5   3       50.60       59.04      1.78 o 
   6  -5   3        0.16        0.54      0.68 o 
   7  -5   3       60.50       63.59      1.76 o 
   8  -5   3       15.03       15.55      0.60 o 
  -7  -4   3        5.06        6.66      0.43 o 
  -6  -4   3        0.28        0.41      0.35 o 
  -5  -4   3       82.55       84.91      2.01 o 
  -4  -4   3        1.20        2.33      0.49 o 
  -3  -4   3      214.51      203.99      2.78 o 
  -2  -4   3      632.77      722.08      5.24 o 
  -1  -4   3     1252.71     1469.75      7.82 o 
   0  -4   3     3262.61     4293.24     16.22 o 
   1  -4   3      251.12      290.12      2.77 o 
   2  -4   3      143.94      174.44      2.14 o 
   3  -4   3     1217.24     1478.56      7.98 o 
   4  -4   3       89.88      116.84      2.03 o 
   5  -4   3       69.03       73.78      1.80 o 
   6  -4   3        3.71        3.77      0.54 o 
   7  -4   3        0.16        0.58      0.62 o 
   8  -4   3        3.11        2.56      0.45 o 
  -7  -3   3       89.54       81.60      1.74 o 
  -6  -3   3        1.81        1.53      0.39 o 
  -5  -3   3      167.88      173.99      2.68 o 
  -4  -3   3       47.73       47.04      1.32 o 
  -3  -3   3      483.66      607.41      4.44 o 
  -2  -3   3       96.08       72.68      1.30 o 
  -1  -3   3      256.98      353.02      2.74 o 
   0  -3   3     1239.61     1645.14     30.37 o 
   1  -3   3       48.06       43.36      0.87 o 
   2  -3   3      264.58      312.24      2.51 o 
   3  -3   3        3.18        4.70      0.33 o 
   4  -3   3       92.62      137.95      1.97 o 
   5  -3   3       44.15       56.99      1.42 o 
   6  -3   3       91.77       89.55      1.94 o 
   7  -3   3        0.30        0.72      0.35 o 
  -8  -2   3       37.33       34.02      0.99 o 
  -7  -2   3      218.40      210.10      2.83 o 
  -6  -2   3       55.17       56.55      1.59 o 
  -5  -2   3        3.56        4.84      0.41 o 
  -4  -2   3       36.75       38.81      1.05 o 
  -3  -2   3      150.33      162.94      1.87 o 
  -2  -2   3      350.78      406.91      2.79 o 
  -1  -2   3      351.78      397.01      2.55 o 
   0  -2   3      369.82      485.20     16.12 o 
   1  -2   3      973.77     1159.64      5.22 o 
   2  -2   3        5.29        2.06      0.21 o 
   3  -2   3       15.64       17.23      0.54 o 
   4  -2   3      542.88      569.64      4.01 o 
   5  -2   3      247.57      251.49      2.81 o 
   6  -2   3        6.94        6.99      0.47 o 
   7  -2   3       94.58       94.83      1.94 o 
  -7  -1   3      197.75      201.92      2.80 o 
  -6  -1   3      136.13      149.46      2.34 o 
  -5  -1   3      118.02        0.29      0.27 o 
  -4  -1   3      112.39      130.90      1.72 o 
  -3  -1   3      150.52      141.07      1.56 o 
  -2  -1   3       19.08       20.16      0.54 o 
  -1  -1   3     2739.32     2887.48     21.44 o 
   0  -1   3     1957.42     2425.21     60.77 o 
   1  -1   3     1691.45     1755.93     15.77 o 
   2  -1   3        2.34        3.17      0.21 o 
   3  -1   3      192.95      165.13      1.71 o 
   4  -1   3       48.98       45.73      1.05 o 
   5  -1   3      159.98      167.90      2.24 o 
   6  -1   3      223.94      197.76      2.68 o 
   7  -1   3      146.83      124.06      2.13 o 
  -8   0   3       44.29       43.81      1.28 o 
  -7   0   3        3.71        4.33      0.43 o 
  -6   0   3        1.52        2.02      0.35 o 
  -5   0   3      121.04      128.70      1.88 o 
  -4   0   3      125.39      123.30      1.62 o 
  -3   0   3      251.55      288.20      2.24 o 
  -2   0   3     2296.21     2351.60     20.10 o 
  -1   0   3     4004.10     4118.05     26.93 o 
   0   0   3     8023.31     8937.09     84.38 o 
   1   0   3      738.98      693.18      3.50 o 
   2   0   3       19.55       20.24      0.58 o 
   3   0   3        3.60        2.39      0.29 o 
   4   0   3       27.35       28.77      0.85 o 
   5   0   3      353.41      352.72      3.80 o 
   6   0   3       11.72        8.91      0.60 o 
  -8   1   3       34.95       37.87      1.11 o 
  -7   1   3      242.05      271.78      3.49 o 
  -6   1   3      210.88      235.56      3.05 o 
  -5   1   3       86.06      114.87      1.90 o 
  -4   1   3       34.74       36.24      0.97 o 
  -3   1   3      880.11     1065.59      5.47 o 
  -2   1   3      355.88      374.93      2.55 o 
  -1   1   3     1349.90     1280.30      5.68 o 
   0   1   3        3.70        4.35      0.19 o 
   1   1   3      718.34      641.95      3.68 o 
   2   1   3       28.09       22.32      0.62 o 
   3   1   3       22.19       26.91      0.76 o 
   4   1   3      299.07      310.82      3.46 o 
   5   1   3      823.82      926.68      7.20 o 
   6   1   3       14.13       17.22      0.87 o 
  -8   2   3       79.52       79.80      1.84 o 
  -7   2   3      234.61      225.88      3.18 o 
  -6   2   3      106.02       97.45      2.01 o 
  -5   2   3        6.08        9.79      0.47 o 
  -4   2   3       83.41       88.11      1.51 o 
  -3   2   3       16.42       13.60      0.41 o 
  -2   2   3      926.52      753.11      4.32 o 
  -1   2   3        2.89        3.67      0.27 o 
   0   2   3      731.69      660.52      4.12 o 
   1   2   3      558.86      623.48      4.24 o 
   2   2   3     2832.74     3400.22     14.92 o 
   3   2   3       94.74      106.74      2.07 o 
   4   2   3      209.66      281.46      3.84 o 
   5   2   3      516.71      692.82      6.59 o 
   6   2   3       75.43       89.97      2.29 o 
  -9   3   3        0.38        0.43      0.43 o 
  -8   3   3        8.39        8.99      0.62 o 
  -7   3   3        5.45        3.57      0.58 o 
  -6   3   3      448.84      407.33      4.46 o 
  -5   3   3      562.41      518.27      4.74 o 
  -4   3   3        0.45        0.16      0.31 o 
  -3   3   3      699.33      736.01      5.11 o 
  -2   3   3     3101.38     3340.85     14.38 o 
  -1   3   3       14.93       27.44      0.80 o 
   0   3   3      457.55      552.43      3.18 o 
   1   3   3       25.91       -0.56      0.56 o 
   2   3   3      236.32      347.28      3.79 o 
   3   3   3      147.74      199.77      3.05 o 
   4   3   3        1.10        1.44      0.47 o 
   5   3   3        1.38        0.54      0.54 o 
   6   3   3       25.77       28.14      0.85 o 
  -9   4   3       14.10       16.01      0.54 o 
  -8   4   3       13.30       13.92      0.66 o 
  -7   4   3       87.90      102.27      2.34 o 
  -6   4   3       20.69       22.05      0.85 o 
  -5   4   3     1483.94     1603.13      9.90 o 
  -4   4   3      316.05      371.84      3.95 o 
  -3   4   3       94.15      119.60      2.07 o 
  -2   4   3      170.11      173.04      2.43 o 
  -1   4   3      322.08      402.13      3.83 o 
   0   4   3       89.41      103.98      1.45 o 
   1   4   3       30.14       24.66      0.78 o 
   2   4   3       41.22       53.80      1.59 o 
   3   4   3        0.85        2.37      0.41 o 
   4   4   3       63.96       70.08      1.94 o 
   5   4   3        8.32        6.76      0.54 o 
   6   4   3        0.24        0.37      0.41 o 
  -9   5   3       33.43       31.54      0.91 o 
  -8   5   3        8.43       10.87      0.54 o 
  -7   5   3       60.86       62.24      1.80 o 
  -6   5   3       24.94       26.31      0.91 o 
  -5   5   3       36.30       35.01      1.09 o 
  -4   5   3        0.45        0.45      0.37 o 
  -3   5   3       17.22       19.43      0.72 o 
  -2   5   3       45.12       56.64      1.55 o 
  -1   5   3       27.51       41.06      1.18 o 
   0   5   3      356.48      312.75    138.64 o 
   1   5   3        4.86        4.93      0.52 o 
   2   5   3       16.42       21.95      0.80 o 
   3   5   3       31.11       29.26      0.93 o 
   4   5   3        3.52        3.73      0.45 o 
   5   5   3        5.85        8.00      0.41 o 
  -8   6   3        4.65        4.00      0.39 o 
  -7   6   3       27.06       25.81      0.78 o 
  -6   6   3        0.01       -0.33      0.58 o 
  -5   6   3       29.14       28.79      0.93 o 
  -4   6   3        2.11        3.24      0.41 o 
  -3   6   3      135.07      137.38      2.49 o 
  -2   6   3      103.10      126.38      2.40 o 
  -1   6   3        7.89       11.01      0.68 o 
   0   6   3      116.68      145.09     11.29 o 
   1   6   3      556.86      650.85      5.80 o 
   2   6   3       14.02       16.83      0.72 o 
   3   6   3       54.36       56.55      1.47 o 
   4   6   3        5.40        6.43      0.37 o 
  -8   7   3        9.59        8.93      0.37 o 
  -7   7   3       77.15       78.12      1.55 o 
  -6   7   3        0.03        0.47      0.49 o 
  -5   7   3      261.26      275.03      3.39 o 
  -4   7   3       18.06       23.31      0.78 o 
  -3   7   3       50.25       56.50      1.61 o 
  -2   7   3      361.92      389.41      4.24 o 
  -1   7   3      255.21      301.12      3.74 o 
   0   7   3      105.96      132.18      5.24 o 
   1   7   3       60.10       60.01      1.57 o 
   2   7   3        0.13        0.23      0.33 o 
   3   7   3        5.33        6.12      0.33 o 
  -7   8   3       24.66       20.12      0.58 o 
  -6   8   3       85.46       87.07      1.49 o 
  -5   8   3       49.00       46.22      1.24 o 
  -4   8   3       68.20       66.77      1.51 o 
  -3   8   3        0.12        0.41      0.37 o 
  -2   8   3      118.51      113.75      1.99 o 
  -1   8   3       56.00       53.83      1.45 o 
   0   8   3       25.04       27.22      0.60 o 
   1   8   3       18.22       13.18      0.45 o 
  -5   9   3       14.69       16.13      0.50 o 
  -4   9   3       14.39       12.93      0.41 o 
  -3   9   3       19.24       19.68      0.60 o 
  -2   9   3        9.55        9.40      0.37 o 
   0  -9   4       26.91       23.97      1.67 o 
   1  -9   4        0.31        0.88      0.38 o 
   2  -9   4        4.26        2.91      0.33 o 
   3  -9   4        4.55        3.36      0.33 o 
   4  -9   4       11.01        8.99      0.41 o 
   5  -9   4        5.11        5.07      0.35 o 
  -2  -8   4        0.27       -0.06      0.45 o 
  -1  -8   4      118.54       97.00      1.84 o 
   0  -8   4        3.24        3.44      0.82 o 
   1  -8   4        5.36        2.81      0.28 o 
   2  -8   4       19.61       16.15      0.62 o 
   3  -8   4       22.88       19.66      0.68 o 
   4  -8   4       61.80       53.22      1.45 o 
   5  -8   4       31.93       24.33      0.76 o 
   6  -8   4       10.18        9.22      0.43 o 
  -4  -7   4       23.08       22.80      0.70 o 
  -3  -7   4       42.95       36.05      1.01 o 
  -2  -7   4       66.72       57.73      1.57 o 
  -1  -7   4       14.88       11.69      0.60 o 
   0  -7   4      169.58      168.97      4.13 o 
   1  -7   4       12.64       11.80      0.68 o 
   2  -7   4       91.58       93.10      2.13 o 
   3  -7   4        1.13        0.66      0.39 o 
   4  -7   4       70.15       72.10      1.88 o 
   5  -7   4      103.29      107.98      2.19 o 
   6  -7   4       71.31       65.46      1.59 o 
   7  -7   4       26.79       25.92      0.76 o 
  -5  -6   4        6.61        5.59      0.39 o 
  -4  -6   4       60.17       52.83      1.49 o 
  -3  -6   4      234.57      219.63      3.28 o 
  -2  -6   4       53.49       52.54      1.47 o 
  -1  -6   4      434.67      459.69      4.92 o 
   0  -6   4      243.89      302.03     19.95 o 
   1  -6   4        0.70        2.25      0.49 o 
   2  -6   4      117.22      131.46      2.53 o 
   3  -6   4       10.94       14.66      0.76 o 
   4  -6   4      193.09      216.13      3.32 o 
   5  -6   4        0.07        0.89      0.52 o 
   6  -6   4        2.53        3.15      0.52 o 
   7  -6   4       10.51       11.14      0.60 o 
   8  -6   4       14.23       14.09      0.47 o 
  -6  -5   4       16.44       15.97      0.54 o 
  -5  -5   4        6.87        8.14      0.56 o 
  -4  -5   4        2.21        2.29      0.49 o 
  -3  -5   4      247.24      267.06      3.60 o 
  -2  -5   4       93.19       99.47      2.11 o 
  -1  -5   4       15.21       25.95      0.80 o 
   0  -5   4        0.22        0.24      0.44 o 
   1  -5   4       19.64       18.92      0.66 o 
   2  -5   4      195.98      244.20      3.05 o 
   3  -5   4       27.83       35.04      1.11 o 
   4  -5   4      358.83       74.84      1.86 o 
   5  -5   4        2.66        3.11      0.58 o 
   6  -5   4       35.23       39.69      1.28 o 
   7  -5   4        4.80        6.25      0.54 o 
   8  -5   4       61.27       55.12      1.36 o 
  -7  -4   4       10.39        9.16      0.47 o 
  -6  -4   4        2.56        3.09      0.43 o 
  -5  -4   4       72.81       74.21      1.86 o 
  -4  -4   4        2.74        3.57      0.47 o 
  -3  -4   4       37.11       46.49      1.20 o 
  -2  -4   4        3.83        2.95      0.39 o 
  -1  -4   4      110.54      131.53      1.97 o 
   0  -4   4      497.12      640.66     11.13 o 
   1  -4   4     2216.15     2737.12     12.11 o 
   2  -4   4      200.58      206.11      2.39 o 
   3  -4   4       53.08       57.49      1.36 o 
   4  -4   4      973.53     1187.99      7.38 o 
   5  -4   4        9.09       12.41      0.64 o 
   6  -4   4       51.03       58.71      1.69 o 
   7  -4   4        1.33        3.07      0.43 o 
   8  -4   4        1.14        1.17      0.33 o 
  -7  -3   4        2.46        4.25      0.43 o 
  -6  -3   4        4.93        4.80      0.49 o 
  -5  -3   4       58.78       61.43      1.61 o 
  -4  -3   4        9.52        9.63      0.47 o 
  -3  -3   4      297.87      319.96      3.11 o 
  -2  -3   4      354.33       -0.38      0.38 o 
  -1  -3   4      587.99      689.45      4.28 o 
   0  -3   4      292.38      438.99      9.09 o 
   1  -3   4      495.42      583.32      3.74 o 
   2  -3   4      640.22      696.32      4.31 o 
   3  -3   4        6.20        6.72      0.37 o 
   4  -3   4        1.84        3.20      0.35 o 
   5  -3   4       46.38       64.14      1.53 o 
   6  -3   4        0.34        0.74      0.37 o 
   7  -3   4        2.71        2.78      0.43 o 
  -8  -2   4       60.68       58.51      1.24 o 
  -7  -2   4        3.20        3.30      0.47 o 
  -6  -2   4      316.10      335.25      3.75 o 
  -5  -2   4       59.81       62.51      1.51 o 
  -4  -2   4        2.91        2.37      0.29 o 
  -3  -2   4      294.40      280.40      2.61 o 
  -2  -2   4       29.37       27.08      0.74 o 
  -1  -2   4      317.16      364.96      2.58 o 
   0  -2   4      236.16      229.16      5.51 o 
   1  -2   4      246.42      266.70      2.13 o 
   2  -2   4        0.05       -0.23      0.27 o 
   3  -2   4      245.20      267.83      2.44 o 
   4  -2   4       47.36       52.13      1.20 o 
   5  -2   4        2.17        3.90      0.41 o 
   6  -2   4       93.50       90.09      1.84 o 
   7  -2   4       22.23       18.69      0.66 o 
  -8  -1   4       72.52       72.68      1.53 o 
  -7  -1   4       59.41       63.40      1.63 o 
  -6  -1   4        7.26        5.94      0.49 o 
  -5  -1   4       40.77       38.90      1.01 o 
  -4  -1   4       61.10       71.09      1.34 o 
  -3  -1   4       11.97       17.10      0.54 o 
  -2  -1   4        5.19        4.33      0.25 o 
  -1  -1   4      815.28      849.94      4.22 o 
   0  -1   4      867.96      982.17     52.62 o 
   1  -1   4       97.34       78.96      1.06 o 
   2  -1   4       37.32       46.88      0.87 o 
   3  -1   4       65.98       56.96      1.08 o 
   4  -1   4      443.73      415.06      3.46 o 
   5  -1   4      175.20      154.20      2.26 o 
   6  -1   4        1.51        2.35      0.37 o 
   7  -1   4      135.63      100.61      1.93 o 
  -9   0   4        2.85        2.87      0.31 o 
  -8   0   4       30.55       34.38      0.99 o 
  -7   0   4        1.52        1.46      0.43 o 
  -6   0   4        0.95        2.41      0.41 o 
  -5   0   4       20.77       22.36      0.66 o 
  -4   0   4      420.34      467.40      3.57 o 
  -3   0   4       76.39       68.37      1.12 o 
  -2   0   4       85.94      111.44      1.31 o 
  -1   0   4      103.07       96.01      1.14 o 
   0   0   4     1409.10     1560.91     19.22 o 
   1   0   4     1656.00     1669.92      7.26 o 
   2   0   4      747.00      695.33      4.15 o 
   3   0   4      148.29      147.36      1.91 o 
   4   0   4     1018.51      952.52      6.24 o 
   5   0   4      832.31      742.85      5.90 o 
   6   0   4      159.63      133.50      2.47 o 
  -9   1   4        1.16        1.46      0.29 o 
  -8   1   4       15.86       16.95      0.68 o 
  -7   1   4      120.29      133.42      2.42 o 
  -6   1   4      718.63      784.54      6.05 o 
  -5   1   4       61.52       59.47      1.45 o 
  -4   1   4      196.13      200.69      2.35 o 
  -3   1   4     2491.68     2768.22     11.68 o 
  -2   1   4     3174.08     3355.88     29.78 o 
  -1   1   4      281.53      298.50      2.33 o 
   0   1   4      198.65      159.20      3.39 o 
   1   1   4       34.47       53.47      1.03 o 
   2   1   4        9.68        8.56      0.39 o 
   3   1   4      114.43       85.62      1.62 o 
   4   1   4       97.91       95.69      1.92 o 
   5   1   4        4.27        3.46      0.54 o 
   6   1   4        3.93        2.45      0.52 o 
  -9   2   4        4.94        4.00      0.37 o 
  -8   2   4       27.60       29.30      0.89 o 
  -7   2   4        3.58        2.14      0.41 o 
  -6   2   4      905.31      814.32      6.20 o 
  -5   2   4      579.36      508.90      4.36 o 
  -4   2   4      347.66      315.21      3.05 o 
  -3   2   4      846.32      749.83      4.74 o 
  -2   2   4     2780.08     2175.46      9.70 o 
  -1   2   4       75.03       57.85      1.10 o 
   0   2   4       32.20       33.20      0.66 o 
   1   2   4        5.45        2.37      0.31 o 
   2   2   4      212.42      226.65      2.72 o 
   3   2   4      132.48      152.23      2.49 o 
   4   2   4       22.01       26.10      0.87 o 
   5   2   4       22.35       26.98      0.97 o 
   6   2   4       77.71      100.92      2.23 o 
  -9   3   4       28.26       31.60      0.93 o 
  -8   3   4       19.31       17.00      0.70 o 
  -7   3   4        1.71        1.57      0.45 o 
  -6   3   4       43.60       38.30      1.07 o 
  -5   3   4        0.86        0.93      0.37 o 
  -4   3   4       66.79       57.42      1.45 o 
  -3   3   4       12.83       16.69      0.56 o 
  -2   3   4       95.53        0.83      0.31 o 
  -1   3   4      202.95      235.65      2.71 o 
   0   3   4       60.67       74.09      1.16 o 
   1   3   4      535.87      158.09      2.47 o 
   2   3   4      186.81      196.60      2.99 o 
   3   3   4        3.71        2.33      0.41 o 
   4   3   4        2.66        3.96      0.54 o 
   5   3   4        4.37        4.72      0.54 o 
   6   3   4       11.98       17.61      0.62 o 
  -9   4   4        2.93        3.53      0.37 o 
  -8   4   4        3.84        4.99      0.52 o 
  -7   4   4        1.81        2.08      0.47 o 
  -6   4   4       13.87       15.65      0.76 o 
  -5   4   4      486.99      541.45      5.25 o 
  -4   4   4      208.48      224.30      3.10 o 
  -3   4   4      201.84      218.52      2.93 o 
  -2   4   4        5.37        7.73      0.47 o 
  -1   4   4      572.10      662.70      5.36 o 
   0   4   4      820.44     1109.76      5.59 o 
   1   4   4      224.73      257.10      3.43 o 
   2   4   4       45.06       54.32      1.47 o 
   3   4   4       70.09       87.37      2.13 o 
   4   4   4       20.16       24.05      0.80 o 
   5   4   4       31.26       30.05      0.85 o 
   6   4   4        7.72        6.74      0.39 o 
  -9   5   4        9.62       11.61      0.45 o 
  -8   5   4      141.82      147.89      2.30 o 
  -7   5   4      184.71      204.83      3.03 o 
  -6   5   4      462.30      511.51      5.15 o 
  -5   5   4      157.07      168.43      2.86 o 
  -4   5   4       20.84       25.87      0.83 o 
  -3   5   4       18.92       18.23      0.70 o 
  -2   5   4      220.54      256.47      3.33 o 
  -1   5   4       36.38       40.13      1.26 o 
   0   5   4       54.27       62.95     37.67 o 
   1   5   4       14.33       13.49      0.74 o 
   2   5   4        7.80       10.62      0.70 o 
   3   5   4       10.33        8.54      0.56 o 
   4   5   4       11.09        8.33      0.49 o 
   5   5   4        0.61        0.72      0.27 o 
  -8   6   4       65.41       67.65      1.34 o 
  -7   6   4      258.70      263.94      3.12 o 
  -6   6   4        0.87        0.89      0.39 o 
  -5   6   4       70.66       78.84      1.90 o 
  -4   6   4       10.38       10.48      0.62 o 
  -3   6   4        0.92        2.29      0.45 o 
  -2   6   4        7.60        6.87      0.58 o 
  -1   6   4      124.75      153.41      2.69 o 
   0   6   4       71.19       86.09      6.39 o 
   1   6   4        6.71        8.91      0.64 o 
   2   6   4       78.36       84.47      1.84 o 
   3   6   4        0.94        1.09      0.33 o 
   4   6   4        6.76        8.66      0.39 o 
  -7   7   4        3.80        3.73      0.31 o 
  -6   7   4       10.21       11.03      0.52 o 
  -5   7   4        8.47        6.58      0.47 o 
  -4   7   4      198.88      201.92      2.89 o 
  -3   7   4        2.65        4.91      0.45 o 
  -2   7   4       30.38       33.72      0.97 o 
  -1   7   4      225.83      255.80      3.28 o 
   0   7   4      229.37      277.90     11.20 o 
   1   7   4        4.03        4.27      0.41 o 
   2   7   4       81.87       79.57      1.43 o 
  -6   8   4        2.19        2.97      0.29 o 
  -5   8   4       50.37       49.57      1.18 o 
  -4   8   4        3.66        3.01      0.35 o 
  -3   8   4       78.16       67.90      1.47 o 
  -2   8   4        8.06        7.63      0.45 o 
  -1   8   4       13.45       12.48      0.52 o 
   0   8   4      169.96      174.80      3.82 o 
   0  -9   5        2.12        3.41      0.25 o 
   1  -9   5       15.60       15.73      0.93 o 
   2  -9   5        0.25        0.21      0.27 o 
   3  -9   5        3.71        3.32      0.29 o 
   4  -9   5        2.16        1.79      0.27 o 
  -2  -8   5       38.87       35.52      1.03 o 
  -1  -8   5       33.91       23.47      0.68 o 
   0  -8   5        7.42        5.84      0.34 o 
   1  -8   5       11.79        9.31      0.37 o 
   2  -8   5        8.63        7.09      0.45 o 
   3  -8   5       63.88       53.83      1.47 o 
   4  -8   5        3.54        1.75      0.37 o 
   5  -8   5       13.74       14.75      0.54 o 
   6  -8   5        0.80        0.74      0.25 o 
  -4  -7   5       70.81       61.88      1.20 o 
  -3  -7   5        4.21        2.47      0.39 o 
  -2  -7   5       46.79       42.06      1.20 o 
  -1  -7   5       19.64       19.33      0.76 o 
   0  -7   5        0.44       -0.47      1.01 o 
   1  -7   5       41.37       42.57      1.34 o 
   2  -7   5        1.57        2.58      0.49 o 
   3  -7   5      121.14      140.86      2.65 o 
   4  -7   5       17.93       22.32      0.80 o 
   5  -7   5        8.00        9.05      0.60 o 
   6  -7   5       60.62       64.72      1.53 o 
   7  -7   5        8.38        5.05      0.35 o 
  -5  -6   5       10.07        9.32      0.45 o 
  -4  -6   5       10.86       11.01      0.58 o 
  -3  -6   5        5.49        5.20      0.58 o 
  -2  -6   5        9.95       11.71      0.66 o 
  -1  -6   5        0.78        1.07      0.52 o 
   0  -6   5      402.88      505.04     23.79 o 
   1  -6   5      503.76      599.00      5.65 o 
   2  -6   5       41.42       57.14      1.69 o 
   3  -6   5      449.20      557.71      5.47 o 
   4  -6   5      468.37      611.25      5.80 o 
   5  -6   5      104.70      122.38      2.54 o 
   6  -6   5        0.67        0.12      0.62 o 
   7  -6   5        0.09       -0.41      0.52 o 
  -6  -5   5       16.02       13.99      0.52 o 
  -5  -5   5        0.07       -0.04      0.54 o 
  -4  -5   5       26.57       32.50      0.99 o 
  -3  -5   5        0.45        1.86      0.43 o 
  -2  -5   5       54.72       54.51      1.63 o 
  -1  -5   5        3.83        5.50      0.45 o 
   0  -5   5      298.49      371.18    225.91 o 
   1  -5   5      227.60      262.39      3.22 o 
   2  -5   5      292.69      351.21      3.79 o 
   3  -5   5      109.12      128.94      2.34 o 
   4  -5   5       57.26        2.00      0.50 o 
   5  -5   5        4.80        4.74      0.52 o 
   6  -5   5        5.83        7.59      0.56 o 
   7  -5   5        0.77        1.11      0.43 o 
   8  -5   5        7.79        7.82      0.43 o 
  -7  -4   5       58.90       65.24      1.32 o 
  -6  -4   5       74.22       79.59      1.76 o 
  -5  -4   5       53.84       52.85      1.57 o 
  -4  -4   5       40.34       44.32      1.24 o 
  -3  -4   5      271.32      301.00      3.48 o 
  -2  -4   5      196.07      238.72      2.91 o 
  -1  -4   5        2.41        2.27      0.35 o 
   0  -4   5        0.91        0.43      0.34 o 
   1  -4   5      177.90      194.06      2.41 o 
   2  -4   5       10.54       11.53      0.49 o 
   3  -4   5       72.75       93.00      1.78 o 
   4  -4   5       18.11       22.55      0.74 o 
   5  -4   5       90.49      106.94      2.09 o 
   6  -4   5       13.24       16.81      0.70 o 
   7  -4   5       32.99       34.20      1.03 o 
   8  -4   5        3.68        4.49      0.37 o 
  -7  -3   5       23.31       26.24      0.78 o 
  -6  -3   5        0.33        0.66      0.39 o 
  -5  -3   5      140.58      149.04      2.51 o 
  -4  -3   5        1.43        1.46      0.33 o 
  -3  -3   5        0.41        0.08      0.45 o 
  -2  -3   5      106.96       -0.41      0.41 o 
  -1  -3   5        0.96        0.82      0.27 o 
   0  -3   5      125.90      131.02      1.54 o 
   1  -3   5      398.62      447.77      3.40 o 
   2  -3   5       42.52       57.56      1.18 o 
   3  -3   5      235.93      232.36      2.56 o 
   4  -3   5       48.26       44.85      1.24 o 
   5  -3   5       12.74       11.45      0.58 o 
   6  -3   5       44.45       46.49      1.38 o 
   7  -3   5        1.56        2.14      0.35 o 
  -8  -2   5        3.54        4.06      0.33 o 
  -7  -2   5        6.52        6.37      0.49 o 
  -6  -2   5      255.05      277.96      3.41 o 
  -5  -2   5       29.56       35.55      1.03 o 
  -4  -2   5      276.17      287.40      3.08 o 
  -3  -2   5        3.73        3.28      0.31 o 
  -2  -2   5     1027.68     1109.91      5.97 o 
  -1  -2   5     1253.27     1309.48      6.44 o 
   0  -2   5     1297.06     1660.31     54.75 o 
   1  -2   5      218.94      225.26      2.15 o 
   2  -2   5      424.85      390.42      3.05 o 
   3  -2   5       43.34       48.38      1.14 o 
   4  -2   5      358.11      364.93      3.43 o 
   5  -2   5        4.69        5.73      0.49 o 
   6  -2   5       22.38       23.93      0.74 o 
   7  -2   5        7.85        9.42      0.49 o 
  -8  -1   5        9.06        9.88      0.45 o 
  -7  -1   5      280.72      305.94      3.52 o 
  -6  -1   5      140.77      143.01      2.40 o 
  -5  -1   5       17.76       16.75      0.60 o 
  -4  -1   5      211.57      228.09      2.58 o 
  -3  -1   5      661.58      735.70      4.60 o 
  -2  -1   5       22.81       19.09      0.58 o 
  -1  -1   5      396.19      422.16      2.92 o 
   0  -1   5      310.87      380.75      9.67 o 
   1  -1   5       16.91       20.47      0.56 o 
   2  -1   5       31.42       34.06      0.87 o 
   3  -1   5        3.80        4.49      0.35 o 
   4  -1   5        0.01        0.58      0.35 o 
   5  -1   5      372.39      326.09      3.55 o 
   6  -1   5       63.11       45.02      1.20 o 
  -9   0   5       82.61       86.49      1.37 o 
  -8   0   5      110.48      119.94      2.11 o 
  -7   0   5       95.88      109.27      2.17 o 
  -6   0   5      369.30      404.08      4.18 o 
  -5   0   5      116.72      129.41      2.15 o 
  -4   0   5       88.62      108.10      1.74 o 
  -3   0   5      108.16      129.64      1.72 o 
  -2   0   5       24.36       27.26      0.76 o 
  -1   0   5        0.26        0.25      0.29 o 
   0   0   5       55.91       54.54      1.93 o 
   1   0   5      372.75      432.45      3.15 o 
   2   0   5      391.10      415.29      3.34 o 
   3   0   5      162.82      142.27      2.05 o 
   4   0   5        9.16        8.60      0.52 o 
   5   0   5      201.89      161.64      2.70 o 
   6   0   5      466.00      337.74      3.88 o 
  -9   1   5        1.75        1.32      0.25 o 
  -8   1   5       11.46       12.50      0.56 o 
  -7   1   5       20.15       21.43      0.76 o 
  -6   1   5       67.36       66.54      1.74 o 
  -5   1   5      375.47      374.49      3.78 o 
  -4   1   5       94.00      110.73      1.82 o 
  -3   1   5        0.29        0.27      0.39 o 
  -2   1   5     1026.44      985.87      5.52 o 
  -1   1   5      247.84      237.14      2.28 o 
   0   1   5       17.56       11.77      0.44 o 
   1   1   5       40.02       17.55      0.54 o 
   2   1   5       59.13       27.46      0.81 o 
   3   1   5      282.63      246.33      2.92 o 
   4   1   5      119.55      101.49      2.09 o 
   5   1   5       24.06       28.55      0.91 o 
   6   1   5       33.10       30.79      0.95 o 
  -9   2   5       11.02       11.10      0.45 o 
  -8   2   5        1.16        0.80      0.35 o 
  -7   2   5       23.37       24.53      0.80 o 
  -6   2   5        2.88        2.35      0.35 o 
  -5   2   5      112.29       94.27      1.86 o 
  -4   2   5      424.97      372.74      3.50 o 
  -3   2   5      345.69      239.45      2.57 o 
  -2   2   5        4.86        4.45      0.31 o 
  -1   2   5     1895.66     1496.39      7.68 o 
   0   2   5       20.55       18.88      0.41 o 
   1   2   5      228.87      189.48      2.39 o 
   2   2   5       55.76       57.16      1.47 o 
   3   2   5        2.59        3.69      0.43 o 
   4   2   5       89.34      108.69      2.38 o 
   5   2   5        0.02       -0.41      0.74 o 
   6   2   5        8.59        8.23      0.56 o 
  -9   3   5       19.59       21.68      0.66 o 
  -8   3   5      113.44      109.24      2.17 o 
  -7   3   5       10.45        7.73      0.54 o 
  -6   3   5      142.01      139.52      2.61 o 
  -5   3   5      141.12      124.04      2.34 o 
  -4   3   5        1.60        1.32      0.35 o 
  -3   3   5      439.43      412.85      3.88 o 
  -1   3   5        0.41        0.29      0.31 o 
   0   3   5       53.60       72.77      1.23 o 
   1   3   5      128.27      171.71      2.69 o 
   2   3   5        6.76       12.43      0.70 o 
   3   3   5       19.57       23.08      0.91 o 
   4   3   5       24.69       26.08      0.91 o 
   5   3   5        3.72        5.92      0.54 o 
   6   3   5       44.16       46.41      1.16 o 
  -9   4   5        0.25       -0.12      0.37 o 
  -8   4   5       82.95       93.01      1.90 o 
  -7   4   5       34.74       39.90      1.18 o 
  -6   4   5       24.80       28.70      0.97 o 
  -5   4   5      113.01      131.06      2.61 o 
  -4   4   5        1.48        2.62      0.47 o 
  -3   4   5       10.49       10.95      0.64 o 
  -2   4   5      137.08      150.72      2.51 o 
  -1   4   5      543.89      667.76      5.64 o 
   0   4   5      136.64      194.46      4.68 o 
   1   4   5      972.27     1175.44      8.24 o 
   2   4   5        1.85        0.37      0.72 o 
   3   4   5       13.26       18.33      0.74 o 
   4   4   5       39.48       45.00      1.22 o 
   5   4   5        9.40       13.55      0.52 o 
  -8   5   5       12.94       14.21      0.56 o 
  -7   5   5       16.75       16.62      0.72 o 
  -6   5   5      222.58      252.92      3.49 o 
  -5   5   5      451.89      500.64      5.09 o 
  -4   5   5      118.14      140.95      2.57 o 
  -3   5   5        0.24        1.26      0.45 o 
  -2   5   5      785.76      926.19      6.98 o 
  -1   5   5     1113.82     1311.62      8.75 o 
   0   5   5       46.54       60.63     36.30 o 
   1   5   5        5.22        4.62      0.56 o 
   2   5   5      174.94      183.65      2.86 o 
   3   5   5        2.80        1.36      0.41 o 
   4   5   5        4.71        3.28      0.37 o 
  -8   6   5      144.45      157.41      1.89 o 
  -7   6   5       27.76       25.42      0.74 o 
  -6   6   5      114.47      126.41      2.24 o 
  -5   6   5        3.23        6.43      0.52 o 
  -4   6   5      147.06      143.79      2.55 o 
  -3   6   5       67.83       77.51      1.88 o 
  -2   6   5      105.39      104.70      2.21 o 
  -1   6   5      171.69      182.65      2.94 o 
   0   6   5      143.20      171.56      8.44 o 
   1   6   5       62.62       58.70      1.59 o 
   2   6   5        0.04        0.85      0.37 o 
   3   6   5       17.87       19.54      0.60 o 
  -7   7   5        6.03        6.16      0.37 o 
  -6   7   5        6.81        4.95      0.39 o 
  -5   7   5        0.21       -0.19      0.49 o 
  -4   7   5       29.59       29.90      0.87 o 
  -3   7   5       22.70       22.51      0.68 o 
  -2   7   5        8.13        8.39      0.52 o 
  -1   7   5        5.75        5.42      0.47 o 
   0   7   5        1.61        2.86      0.32 o 
   1   7   5       12.98       11.12      0.47 o 
   2   7   5       15.05       17.16      0.50 o 
  -6   8   5       11.97       10.89      0.41 o 
  -5   8   5        7.68        7.07      0.37 o 
  -4   8   5       39.42       39.33      1.01 o 
  -3   8   5       60.89       59.14      1.26 o 
  -2   8   5        5.83        5.05      0.37 o 
  -1   8   5       22.63       22.39      0.64 o 
   0   8   5        9.82       10.45      0.31 o 
   1  -9   6       16.95       13.70      0.51 o 
   2  -9   6       21.04       20.39      0.64 o 
   3  -9   6        3.57        4.82      0.33 o 
  -2  -8   6       59.23       54.22      1.14 o 
  -1  -8   6       94.85       76.90      1.55 o 
   0  -8   6       64.65       56.92      1.87 o 
   1  -8   6       65.65       52.12      1.00 o 
   2  -8   6       17.23       16.11      0.62 o 
   3  -8   6       54.33       48.09      1.30 o 
   4  -8   6        4.61        3.98      0.35 o 
   5  -8   6        5.82        4.08      0.33 o 
  -3  -7   6       59.00       49.14      1.28 o 
  -2  -7   6       18.07       16.46      0.64 o 
  -1  -7   6        1.83        0.33      0.62 o 
   0  -7   6       51.81       53.43      5.38 o 
   1  -7   6       40.28       39.82      1.20 o 
   2  -7   6       21.00       23.39      0.85 o 
   3  -7   6       17.34       19.59      0.83 o 
   4  -7   6       22.34       25.40      0.85 o 
   5  -7   6        3.58        2.62      0.45 o 
   6  -7   6        2.54        3.59      0.37 o 
  -5  -6   6       52.65       49.99      1.14 o 
  -4  -6   6        2.06        2.76      0.41 o 
  -3  -6   6        7.76        9.77      0.64 o 
  -2  -6   6        4.67        3.11      0.49 o 
  -1  -6   6        4.68        5.96      0.56 o 
   0  -6   6        6.09        7.06      0.59 o 
   1  -6   6       56.68       74.90      2.00 o 
   2  -6   6       29.32       37.37      1.11 o 
   3  -6   6       59.95       71.91      1.98 o 
   4  -6   6       44.18       55.06      1.53 o 
   5  -6   6      147.78      197.81      3.09 o 
   6  -6   6        1.69        1.24      0.43 o 
   7  -6   6        8.05       11.46      0.47 o 
  -6  -5   6        2.11        2.41      0.37 o 
  -5  -5   6        0.34        1.01      0.35 o 
  -4  -5   6       36.53       36.76      1.03 o 
  -3  -5   6       12.71       16.95      0.72 o 
  -2  -5   6        5.82        7.09      0.54 o 
  -1  -5   6       11.18       15.59      0.68 o 
   0  -5   6        0.93        0.82      0.40 o 
   1  -5   6       44.82       55.31      1.55 o 
   2  -5   6      172.23      192.05      2.84 o 
   3  -5   6      201.54      232.28      3.22 o 
   4  -5   6       10.62       10.97      0.66 o 
   5  -5   6       26.46       31.32      0.99 o 
   6  -5   6        6.90        8.68      0.54 o 
   7  -5   6        4.27        3.69      0.41 o 
  -6  -4   6        0.11        0.23      0.54 o 
  -5  -4   6       17.07       18.40      0.70 o 
  -4  -4   6       94.78       94.77      2.09 o 
  -3  -4   6        1.02        1.81      0.45 o 
  -2  -4   6      397.12      444.26      4.23 o 
  -1  -4   6        7.65       12.10      0.54 o 
   0  -4   6      181.50      207.02      5.77 o 
   1  -4   6      438.56      496.35      4.21 o 
   2  -4   6        0.01        0.49      0.37 o 
   3  -4   6      215.88      235.89      2.97 o 
   4  -4   6       21.72       30.55      0.87 o 
   5  -4   6        8.17        9.98      0.62 o 
   6  -4   6        0.05       -0.52      0.56 o 
   7  -4   6       29.37       29.86      0.93 o 
  -7  -3   6       62.65       64.85      1.41 o 
  -6  -3   6       81.79       82.06      1.82 o 
  -5  -3   6        4.59        4.51      0.49 o 
  -4  -3   6      202.95      225.63      3.01 o 
  -3  -3   6       15.67       21.62      0.70 o 
  -2  -3   6       12.26       10.95      0.52 o 
  -1  -3   6        0.18        0.29      0.43 o 
   0  -3   6        0.25        0.01      0.29 o 
   1  -3   6       11.84       16.19      0.52 o 
   2  -3   6        6.54        7.55      0.41 o 
   3  -3   6        0.81        1.69      0.35 o 
   4  -3   6      119.79      115.20      2.07 o 
   5  -3   6      329.36      334.67      3.73 o 
   6  -3   6        0.24        0.19      0.49 o 
   7  -3   6       13.63       10.23      0.47 o 
  -8  -2   6        0.01       -0.29      0.39 o 
  -7  -2   6        8.03        7.88      0.49 o 
  -6  -2   6      244.05      273.58      3.39 o 
  -5  -2   6        1.77        3.32      0.43 o 
  -4  -2   6       13.19       16.13      0.62 o 
  -3  -2   6       46.50       56.25      1.32 o 
  -2  -2   6      501.99      538.19      4.02 o 
  -1  -2   6        3.21        4.43      0.37 o 
   0  -2   6     1309.88     1509.33    869.39 o 
   1  -2   6      587.55      750.17      4.76 o 
   2  -2   6      337.19      378.34      3.30 o 
   3  -2   6      170.39      176.82      2.32 o 
   4  -2   6      302.41      312.67      3.38 o 
   5  -2   6      588.02      578.74      5.01 o 
   6  -2   6        5.89        6.41      0.45 o 
   7  -2   6        7.49        5.36      0.39 o 
  -8  -1   6        2.86        3.30      0.35 o 
  -7  -1   6       41.47       45.50      1.38 o 
  -6  -1   6      327.88      372.11      4.05 o 
  -5  -1   6      134.32      137.42      2.28 o 
  -4  -1   6        1.22        1.48      0.35 o 
  -3  -1   6     1192.47     1258.70      7.00 o 
  -2  -1   6     2210.38     2360.08     10.57 o 
  -1  -1   6      462.81      507.56      3.60 o 
   0  -1   6      276.17      378.89     20.29 o 
   1  -1   6       88.38       65.04      1.24 o 
   2  -1   6        0.22        0.33      0.27 o 
   3  -1   6      207.82      195.57      2.45 o 
   4  -1   6        0.87        0.49      0.54 o 
   5  -1   6        9.32       10.52      0.66 o 
   6  -1   6       68.31       59.02      1.53 o 
  -8   0   6        6.53        8.25      0.47 o 
  -7   0   6       15.26       15.41      0.66 o 
  -6   0   6      178.62      212.09      3.07 o 
  -5   0   6      384.98      415.65      4.16 o 
  -4   0   6      713.94      760.15      5.47 o 
  -3   0   6      218.58      282.25      2.87 o 
  -2   0   6     1316.26     1375.33      7.22 o 
  -1   0   6      487.05      497.38      3.69 o 
   0   0   6        2.42        3.20      0.34 o 
   1   0   6        4.65        3.96      0.31 o 
   2   0   6       22.21       22.08      0.64 o 
   3   0   6        0.06        0.12      0.45 o 
   4   0   6        8.22        9.24      0.58 o 
   5   0   6        0.51        0.89      0.41 o 
   6   0   6        1.16        0.49      0.56 o 
  -9   1   6       51.94       48.32      1.05 o 
  -8   1   6        4.83        4.87      0.39 o 
  -7   1   6        0.62        0.41      0.49 o 
  -6   1   6        2.69        1.77      0.39 o 
  -5   1   6       49.84       52.62      1.47 o 
  -4   1   6        1.53        2.19      0.33 o 
  -3   1   6      187.28      203.90      2.45 o 
  -2   1   6       23.98       27.82      0.76 o 
  -1   1   6       21.39       14.40      0.50 o 
   0   1   6        3.00        2.97      0.23 o 
   1   1   6       97.16       84.16      1.55 o 
   2   1   6        1.52        2.33      0.37 o 
   3   1   6      280.04      213.88      2.90 o 
   4   1   6       45.08       34.38      1.03 o 
   5   1   6       84.20       69.76      1.78 o 
   6   1   6        3.37        1.96      0.39 o 
  -9   2   6       10.89       12.93      0.52 o 
  -8   2   6        3.11        3.03      0.39 o 
  -7   2   6        0.05        0.04      0.35 o 
  -6   2   6        4.91        3.57      0.43 o 
  -5   2   6       21.16       17.97      0.66 o 
  -4   2   6       16.52       13.86      0.56 o 
  -3   2   6       10.40        6.97      0.41 o 
  -2   2   6      105.74       79.84      1.55 o 
  -1   2   6       20.66       19.62      0.60 o 
   0   2   6      914.74      842.86      4.19 o 
   1   2   6      272.86      263.00      3.10 o 
   2   2   6       81.44       85.95      1.86 o 
   3   2   6      266.16      274.98      3.56 o 
   4   2   6       98.34      115.34      2.44 o 
   5   2   6       88.45      101.13      2.17 o 
   6   2   6        0.13       -0.52      0.52 o 
  -9   3   6        2.06        2.93      0.35 o 
  -8   3   6       36.67       34.58      1.05 o 
  -7   3   6      182.77      162.49      2.76 o 
  -6   3   6       60.23       49.58      1.38 o 
  -5   3   6      165.07      141.53      2.59 o 
  -4   3   6      413.74      351.10      3.94 o 
  -3   3   6       44.11      108.98      2.09 o 
  -2   3   6     1444.98     1408.36      8.47 o 
  -1   3   6      174.37      161.70      2.55 o 
   0   3   6      225.59      295.44      4.99 o 
   1   3   6      155.04      167.52      2.84 o 
   2   3   6       22.29       22.67      0.85 o 
   3   3   6       58.55       75.11      2.13 o 
   4   3   6        3.16        3.55      0.52 o 
   5   3   6        0.82        0.93      0.35 o 
  -8   4   6        2.12        3.07      0.39 o 
  -7   4   6      255.22      286.48      3.64 o 
  -6   4   6      190.04      218.80      3.38 o 
  -5   4   6       34.64       32.79      1.01 o 
  -4   4   6      260.05      298.49      3.89 o 
  -3   4   6       69.61       80.81      1.94 o 
  -2   4   6      109.95      135.92      2.55 o 
  -1   4   6        9.04       11.40      0.70 o 
   0   4   6       96.90      136.32      6.15 o 
   1   4   6       48.32       55.07      1.53 o 
   2   4   6       70.95       85.29      2.13 o 
   3   4   6       19.24       19.33      0.80 o 
   4   4   6        0.04        0.72      0.33 o 
   5   4   6       14.21       14.75      0.50 o 
  -8   5   6       63.67       75.32      1.43 o 
  -7   5   6       11.36       11.30      0.60 o 
  -6   5   6       34.77       35.77      1.05 o 
  -5   5   6        0.16        1.22      0.47 o 
  -4   5   6       38.78       39.94      1.14 o 
  -3   5   6       22.72       31.87      0.91 o 
  -2   5   6       14.61       15.24      0.70 o 
  -1   5   6      138.13      177.16      2.98 o 
   0   5   6      636.74      839.51     23.65 o 
   1   5   6       11.61       15.49      0.74 o 
   2   5   6       49.10       55.14      1.57 o 
   3   5   6       41.06       39.15      1.03 o 
   4   5   6        1.12        0.43      0.23 o 
  -7   6   6       54.70       56.90      1.26 o 
  -6   6   6        0.14       -0.19      0.47 o 
  -5   6   6       52.63       58.61      1.55 o 
  -4   6   6       40.21       43.64      1.24 o 
  -3   6   6       48.39       44.85      1.26 o 
  -2   6   6       64.96       67.95      1.67 o 
  -1   6   6        2.86        4.78      0.49 o 
   0   6   6       38.65       39.98      0.84 o 
   1   6   6       73.64       70.74      1.61 o 
   2   6   6       12.78       10.35      0.45 o 
  -6   7   6       23.71       24.37      0.72 o 
  -5   7   6       58.93       52.19      1.24 o 
  -4   7   6       50.01       51.98      1.32 o 
  -3   7   6        6.29        9.44      0.47 o 
  -2   7   6        5.11        4.19      0.41 o 
  -1   7   6       33.94       36.47      1.07 o 
   0   7   6        3.92        3.28      0.25 o 
   1   7   6        0.22        0.54      0.23 o 
  -4   8   6        4.92        3.86      0.31 o 
  -3   8   6       10.00        8.79      0.37 o 
  -2   8   6        9.77        7.36      0.35 o 
  -1  -8   7       75.00       60.75      1.26 o 
   0  -8   7       50.20       41.87      2.97 o 
   1  -8   7       95.41       87.74      4.02 o 
   2  -8   7       48.22       45.58      1.28 o 
   3  -8   7       34.32       32.10      0.91 o 
   4  -8   7      117.62      109.97      1.72 o 
  -3  -7   7       16.70       16.54      0.54 o 
  -2  -7   7       42.80       37.54      1.09 o 
  -1  -7   7       21.86       16.30      0.66 o 
   0  -7   7        3.84        2.70      0.39 o 
   1  -7   7       38.39       42.09      1.30 o 
   2  -7   7      118.18      129.66      2.51 o 
   3  -7   7        0.63        0.12      0.60 o 
   4  -7   7        9.91       11.20      0.62 o 
   5  -7   7       34.76       37.30      1.03 o 
   6  -7   7        0.19        0.60      0.31 o 
  -4  -6   7        2.73        3.44      0.41 o 
  -3  -6   7       35.88       37.98      1.20 o 
  -2  -6   7        0.93       -0.64      0.64 o 
  -1  -6   7        7.93        7.48      0.58 o 
   0  -6   7       14.58       15.95      0.71 o 
   1  -6   7       25.92       31.32      0.95 o 
   2  -6   7       31.06       35.47      1.07 o 
   3  -6   7        4.76        2.85      0.54 o 
   4  -6   7        6.58        9.28      0.64 o 
   5  -6   7        2.12        1.81      0.49 o 
   6  -6   7        1.65        2.99      0.43 o 
  -5  -5   7       13.92       16.21      0.62 o 
  -4  -5   7       13.12       12.89      0.60 o 
  -3  -5   7        3.85        3.88      0.45 o 
  -2  -5   7        4.00        6.95      0.56 o 
  -1  -5   7        0.05        0.29      0.58 o 
   0  -5   7        4.69        7.72      0.58 o 
   1  -5   7        6.22        7.65      0.58 o 
   2  -5   7      233.42      285.81      3.62 o 
   3  -5   7        0.71        0.99      0.41 o 
   4  -5   7      115.73      131.12      2.44 o 
   5  -5   7       31.39       41.91      1.20 o 
   6  -5   7        5.90        6.00      0.45 o 
   7  -5   7       32.15       34.76      1.03 o 
  -6  -4   7        9.73       10.83      0.49 o 
  -5  -4   7       13.10       13.67      0.62 o 
  -4  -4   7        9.80       12.50      0.64 o 
  -3  -4   7       19.38       21.10      0.74 o 
  -2  -4   7        1.86        3.22      0.45 o 
  -1  -4   7      169.41      190.99      2.74 o 
   0  -4   7       79.68      108.14      4.13 o 
   1  -4   7      133.31      167.01      2.51 o 
   2  -4   7      445.39      496.33      4.53 o 
   3  -4   7       81.15       93.40      1.94 o 
   4  -4   7      385.33      444.66      4.45 o 
   5  -4   7       34.06       37.73      1.16 o 
   6  -4   7        8.86        8.12      0.54 o 
   7  -4   7        8.56       11.03      0.47 o 
  -7  -3   7       21.54       23.32      0.70 o 
  -6  -3   7       15.51       15.02      0.66 o 
  -5  -3   7      163.71      168.30      2.67 o 
  -4  -3   7        4.70        5.79      0.54 o 
  -3  -3   7      668.97      731.77      5.70 o 
  -2  -3   7       73.80       89.90      1.82 o 
  -1  -3   7      169.01      177.93      2.43 o 
   0  -3   7      168.45      205.52      5.17 o 
   1  -3   7        1.58        0.95      0.35 o 
   2  -3   7      141.22      130.91      2.13 o 
   3  -3   7        1.02        0.52      0.37 o 
   4  -3   7        2.33        3.48      0.43 o 
   5  -3   7       23.49       24.65      0.80 o 
   6  -3   7       31.13       25.42      0.80 o 
   7  -3   7        0.49        0.45      0.29 o 
  -7  -2   7        0.37        0.47      0.33 o 
  -6  -2   7      165.37      172.24      2.68 o 
  -5  -2   7      221.99      237.35      3.20 o 
  -4  -2   7       24.08       21.48      0.72 o 
  -3  -2   7      361.38      400.82      3.84 o 
  -2  -2   7      174.89      194.57      2.49 o 
  -1  -2   7        7.15        2.99      0.37 o 
   0  -2   7      116.67      121.94     70.78 o 
   1  -2   7       27.29       26.23      0.83 o 
   2  -2   7        4.52        6.60      0.41 o 
   3  -2   7       23.33       23.44      0.72 o 
   4  -2   7       61.32       60.67      1.59 o 
   5  -2   7       55.64       47.67      1.28 o 
   6  -2   7      176.00      142.35      2.26 o 
   7  -2   7        4.95        3.63      0.35 o 
  -8  -1   7        3.56        4.25      0.33 o 
  -7  -1   7        8.43       10.12      0.56 o 
  -6  -1   7        2.96        3.07      0.52 o 
  -5  -1   7        0.09        0.31      0.39 o 
  -4  -1   7       10.81       14.95      0.62 o 
  -3  -1   7      180.49      193.39      2.59 o 
  -2  -1   7       80.22       87.17      1.65 o 
  -1  -1   7      907.04      954.37      5.90 o 
   0  -1   7      236.75      273.79     15.05 o 
   1  -1   7        2.56        1.03      0.29 o 
   2  -1   7       38.03       27.31      0.87 o 
   3  -1   7       17.18       18.46      0.64 o 
   4  -1   7       31.04       29.12      0.91 o 
   5  -1   7        5.19        6.41      0.54 o 
   6  -1   7       14.40       11.84      0.56 o 
  -8   0   7        8.63        7.59      0.41 o 
  -7   0   7        1.25        2.60      0.39 o 
  -6   0   7        9.11        7.96      0.58 o 
  -5   0   7       21.87       22.53      0.80 o 
  -4   0   7      118.08      138.80      2.36 o 
  -3   0   7      359.24        7.38      0.50 o 
  -2   0   7        0.17        0.72      0.31 o 
  -1   0   7      137.55      138.65      2.05 o 
   0   0   7      346.96      385.89     11.25 o 
   1   0   7        0.97        1.94      0.33 o 
   2   0   7      135.71      127.37      2.20 o 
   3   0   7      105.75       93.06      1.97 o 
   4   0   7        2.54        3.11      0.43 o 
   5   0   7      123.74      101.91      2.05 o 
   6   0   7       20.34       16.09      0.58 o 
  -8   1   7      144.33      133.70      2.01 o 
  -7   1   7        0.50        0.45      0.49 o 
  -6   1   7       76.59       70.96      1.76 o 
  -5   1   7      330.47      302.60      3.61 o 
  -4   1   7       17.56       16.03      0.62 o 
  -3   1   7      137.00      111.28      1.93 o 
  -2   1   7      246.15      230.46      2.71 o 
  -1   1   7       61.93       53.29      1.28 o 
   0   1   7       13.66       13.81      0.42 o 
   1   1   7       14.69       14.75      0.58 o 
   2   1   7       31.73       23.73      0.70 o 
   3   1   7      109.40       91.72      1.97 o 
   4   1   7       28.98       22.70      0.78 o 
   5   1   7        5.08        5.15      0.49 o 
   6   1   7       28.87       26.89      0.83 o 
  -8   2   7       27.86       27.05      0.78 o 
  -7   2   7      164.82      149.58      2.47 o 
  -6   2   7        3.30        2.89      0.37 o 
  -5   2   7       71.82       55.53      1.55 o 
  -4   2   7      210.17      180.25      2.70 o 
  -3   2   7       35.72       28.63      0.91 o 
  -2   2   7       13.42       15.18      0.62 o 
  -1   2   7      293.22      235.37      2.96 o 
   0   2   7        5.54        6.66      0.38 o 
   1   2   7       71.24       52.56      1.51 o 
   2   2   7      268.08      250.57      3.39 o 
   3   2   7       38.29       34.64      0.99 o 
   4   2   7       72.49       75.58      1.90 o 
   5   2   7        7.62        6.62      0.52 o 
  -8   3   7        5.28        4.00      0.41 o 
  -7   3   7        0.22        0.47      0.60 o 
  -6   3   7       61.16       58.07      1.69 o 
  -5   3   7      218.77      200.04      3.10 o 
  -4   3   7        0.70        0.60      0.39 o 
  -3   3   7       13.02       16.27      0.68 o 
  -2   3   7      128.66      136.62      2.49 o 
  -1   3   7     1194.10      192.86      3.03 o 
   0   3   7      289.98      349.29     11.41 o 
   1   3   7        0.17       -0.19      0.66 o 
   2   3   7      408.61      452.80      5.02 o 
   3   3   7       80.08       81.97      2.07 o 
   4   3   7       20.23       26.41      0.83 o 
   5   3   7        0.70        1.01      0.29 o 
  -8   4   7      101.18      112.09      1.78 o 
  -7   4   7        1.79        1.90      0.43 o 
  -6   4   7        1.35        1.79      0.43 o 
  -5   4   7      196.84      240.07      3.49 o 
  -4   4   7        3.74        2.41      0.47 o 
  -3   4   7      212.25      247.36      3.57 o 
  -2   4   7       11.66       18.00      0.78 o 
  -1   4   7      286.69      363.67      4.39 o 
   0   4   7      574.12      771.71     34.25 o 
   1   4   7        2.59        3.24      0.60 o 
   2   4   7       15.56       12.60      0.70 o 
   3   4   7        0.07       -0.56      0.56 o 
   4   4   7        0.02        0.16      0.37 o 
  -8   5   7      140.64      151.43      1.76 o 
  -7   5   7      206.91      227.07      2.66 o 
  -6   5   7        0.56        0.89      0.39 o 
  -5   5   7       26.09       31.30      0.97 o 
  -4   5   7       20.80       23.89      0.80 o 
  -3   5   7        0.71        0.64      0.39 o 
  -2   5   7       63.85       64.60      1.76 o 
  -1   5   7       15.85       16.25      0.72 o 
   0   5   7       26.76       28.73      1.27 o 
   1   5   7       14.43       14.13      0.66 o 
   2   5   7        2.03        2.41      0.39 o 
   3   5   7        5.70        8.80      0.37 o 
  -7   6   7       81.95       76.74      1.30 o 
  -6   6   7        1.91        2.66      0.35 o 
  -5   6   7        0.41        0.21      0.45 o 
  -4   6   7        2.44        2.76      0.43 o 
  -3   6   7      121.53      122.70      2.19 o 
  -2   6   7       45.61       50.15      1.42 o 
  -1   6   7       45.19       48.65      1.36 o 
   0   6   7       21.88       24.58      0.89 o 
   1   6   7        2.64        4.56      0.35 o 
   2   6   7       10.46       12.27      0.45 o 
  -6   7   7      155.03      141.72      1.62 o 
  -5   7   7       51.74       52.77      1.14 o 
  -4   7   7       42.21       35.52      0.99 o 
  -3   7   7      114.54      111.11      1.74 o 
  -2   7   7      104.28      103.60      1.64 o 
  -1   7   7       16.83       16.63      0.50 o 
   0   7   7       19.02       22.60      0.45 o 
   0  -8   8        4.08        4.59      0.26 o 
   1  -8   8        9.53        9.60      0.46 o 
   2  -8   8        0.14        0.82      0.29 o 
   3  -8   8       31.55       32.51      0.91 o 
  -2  -7   8       25.28       27.28      0.83 o 
  -1  -7   8       10.38        9.53      0.54 o 
   0  -7   8        0.24        0.15      0.39 o 
   1  -7   8       21.38       27.83      0.85 o 
   2  -7   8        1.27       -0.29      0.66 o 
   3  -7   8       32.75       39.90      1.14 o 
   4  -7   8        1.08        0.89      0.35 o 
   5  -7   8       28.05       32.71      0.97 o 
  -4  -6   8       41.36       41.45      1.12 o 
  -3  -6   8        4.44        4.47      0.47 o 
  -2  -6   8       18.65       25.56      0.83 o 
  -1  -6   8       14.17       15.20      0.72 o 
   0  -6   8        0.86        1.30      0.35 o 
   1  -6   8      182.16      206.66      3.17 o 
   2  -6   8       38.40       46.26      1.36 o 
   3  -6   8       13.31       14.04      0.68 o 
   4  -6   8       46.59       50.24      1.30 o 
   5  -6   8        0.98        0.43      0.54 o 
   6  -6   8        7.72        8.70      0.47 o 
  -5  -5   8        3.81        3.46      0.39 o 
  -4  -5   8       44.08       49.12      1.42 o 
  -3  -5   8        3.17        2.82      0.47 o 
  -2  -5   8        4.70        6.00      0.49 o 
  -1  -5   8       37.52       37.75      1.20 o 
   0  -5   8        0.36        0.44      0.38 o 
   1  -5   8        1.05        0.76      0.47 o 
   2  -5   8       65.62       65.99      1.76 o 
   3  -5   8        2.18        2.08      0.45 o 
   4  -5   8        0.04        0.58      0.43 o 
   5  -5   8       75.22       87.78      1.84 o 
   6  -5   8       22.46       25.59      0.83 o 
  -6  -4   8      111.03      116.13      1.82 o 
  -5  -4   8       17.63       17.86      0.66 o 
  -4  -4   8        5.74        4.72      0.54 o 
  -3  -4   8       18.21       16.48      0.72 o 
  -2  -4   8       60.50       60.51      1.71 o 
  -1  -4   8        7.42        8.93      0.58 o 
   0  -4   8        0.99        0.11      0.96 o 
   1  -4   8        1.18        1.57      0.41 o 
   2  -4   8        2.54        4.74      0.49 o 
   3  -4   8       88.42      102.81      2.09 o 
   4  -4   8        0.40        0.54      0.37 o 
   5  -4   8      211.86      229.78      3.01 o 
   6  -4   8      104.50      111.52      1.88 o 
  -6  -3   8       70.16       74.07      1.61 o 
  -5  -3   8        1.57        2.16      0.41 o 
  -4  -3   8        5.22        8.60      0.58 o 
  -3  -3   8       22.85       24.53      0.76 o 
  -2  -3   8      373.92      405.12      4.12 o 
  -1  -3   8       56.35       69.78      1.65 o 
   0  -3   8      124.91      165.92      7.53 o 
   1  -3   8      145.47      143.05      2.38 o 
   2  -3   8       18.45       23.78      0.76 o 
   3  -3   8      215.18      223.53      3.05 o 
   4  -3   8        0.94        0.95      0.41 o 
   5  -3   8       26.10       25.52      0.76 o 
   6  -3   8       32.13       28.30      0.89 o 
  -7  -2   8       23.70       24.33      0.68 o 
  -6  -2   8        9.14       10.08      0.56 o 
  -5  -2   8       38.99       45.93      1.26 o 
  -4  -2   8      289.35      299.93      3.62 o 
  -3  -2   8       46.06       41.03      1.18 o 
  -2  -2   8      301.39      350.79      3.71 o 
  -1  -2   8      582.10      618.18      4.99 o 
   0  -2   8       14.28       14.03      0.44 o 
   1  -2   8        0.28        0.68      0.33 o 
   2  -2   8       22.41       19.83      0.70 o 
   3  -2   8        3.23        0.23      0.52 o 
   4  -2   8       20.55       19.02      0.72 o 
   5  -2   8        0.84        2.08      0.43 o 
   6  -2   8        2.50        1.53      0.37 o 
  -7  -1   8        2.38        2.49      0.35 o 
  -6  -1   8        2.56        3.34      0.45 o 
  -5  -1   8       15.00       16.56      0.70 o 
  -4  -1   8       29.70       31.65      0.89 o 
  -3  -1   8      265.83      284.68      3.43 o 
  -2  -1   8        2.39        3.57      0.47 o 
  -1  -1   8       25.39       24.90      0.72 o 
   0  -1   8        0.04        0.06      0.39 o 
   1  -1   8        0.76        1.81      0.39 o 
   2  -1   8        0.70        0.14      0.52 o 
   3  -1   8       99.02       85.68      1.94 o 
   4  -1   8       49.17       45.20      1.26 o 
   5  -1   8       33.34       31.10      0.93 o 
   6  -1   8        0.25        0.54      0.31 o 
  -8   0   8       38.89       33.70      0.91 o 
  -7   0   8       12.68       12.23      0.56 o 
  -6   0   8       10.48       10.29      0.58 o 
  -5   0   8       49.64       46.81      1.30 o 
  -4   0   8      147.51      150.26      2.55 o 
  -3   0   8        1.19        8.53      0.54 o 
  -2   0   8      136.87      133.96      2.26 o 
  -1   0   8       46.64       42.87      1.30 o 
   0   0   8      212.26      240.10     12.60 o 
   1   0   8      217.74      186.25      2.74 o 
   2   0   8        5.83        4.00      0.45 o 
   3   0   8       30.69       25.01      0.78 o 
   4   0   8      132.41      102.23      2.09 o 
   5   0   8        3.73        2.60      0.41 o 
   6   0   8       33.83       32.99      0.97 o 
  -8   1   8        1.44        1.26      0.31 o 
  -7   1   8       86.55       73.36      1.63 o 
  -6   1   8        9.92        8.99      0.54 o 
  -5   1   8      131.04      113.32      2.26 o 
  -4   1   8      213.36      161.00      2.60 o 
  -3   1   8       74.10       66.91      1.63 o 
  -2   1   8      819.24      685.00      5.39 o 
  -1   1   8      312.94      256.40      3.13 o 
   0   1   8        1.05        1.27      0.27 o 
   1   1   8       87.92       64.89      1.61 o 
   2   1   8      256.96      189.08      2.85 o 
   3   1   8        0.39        0.29      0.56 o 
   4   1   8       36.60       38.60      1.16 o 
   5   1   8        1.48        0.87      0.35 o 
  -8   2   8       29.62       29.78      0.87 o 
  -7   2   8       47.95       44.61      1.30 o 
  -6   2   8      181.92      145.05      2.53 o 
  -5   2   8        5.71        7.75      0.54 o 
  -4   2   8       93.49       70.15      1.80 o 
  -3   2   8      173.83      133.44      2.39 o 
  -2   2   8        0.68        0.00      0.58 o 
  -1   2   8      279.99      240.63      3.25 o 
   0   2   8        7.32        7.61      0.42 o 
   1   2   8        3.28        1.94      0.45 o 
   2   2   8       42.55       46.33      1.38 o 
   3   2   8        6.30        5.20      0.54 o 
   4   2   8       22.27       25.64      0.80 o 
   5   2   8        1.45        1.28      0.33 o 
  -8   3   8      149.93      168.50      2.12 o 
  -7   3   8        1.25        2.08      0.41 o 
  -6   3   8       10.51       14.23      0.64 o 
  -5   3   8       15.33       19.76      0.80 o 
  -4   3   8       88.05       83.21      2.05 o 
  -3   3   8        4.29        5.07      0.49 o 
  -2   3   8        7.11        6.54      0.54 o 
  -1   3   8       34.12        0.14      0.78 o 
   0   3   8       83.72      111.66      1.79 o 
   1   3   8        6.75        7.46      0.62 o 
   2   3   8        2.36        2.16      0.49 o 
   3   3   8       64.64       71.37      1.76 o 
   4   3   8       44.39       40.79      1.16 o 
  -7   4   8        0.82        1.26      0.37 o 
  -6   4   8       37.87       44.48      1.22 o 
  -5   4   8       33.85       34.05      1.03 o 
  -4   4   8       45.78       54.26      1.47 o 
  -3   4   8       21.99       25.21      0.89 o 
  -2   4   8        3.42        2.41      0.45 o 
  -1   4   8       83.15       99.32      2.29 o 
   0   4   8       25.53       33.45      0.76 o 
   1   4   8      256.32      301.93      3.74 o 
   2   4   8        0.60        0.27      0.54 o 
   3   4   8       11.26       10.85      0.49 o 
  -7   5   8       24.94       24.02      0.70 o 
  -6   5   8      216.86      227.01      2.72 o 
  -5   5   8        2.80        3.03      0.41 o 
  -4   5   8       70.97       80.04      1.80 o 
  -3   5   8      249.03      274.45      3.43 o 
  -2   5   8       15.68       17.80      0.74 o 
  -1   5   8      246.33      288.38      3.54 o 
   0   5   8        1.72        3.23      0.35 o 
   1   5   8        5.89        6.02      0.43 o 
   2   5   8        3.77        3.59      0.33 o 
  -6   6   8      104.28      102.81      1.53 o 
  -5   6   8       59.46       58.03      1.28 o 
  -4   6   8        0.07        0.29      0.33 o 
  -3   6   8      184.98      179.12      2.41 o 
  -2   6   8        0.13        0.66      0.35 o 
  -1   6   8       17.18       18.50      0.58 o 
   0   6   8        0.66        0.71      0.31 o 
   1   6   8       16.39       15.55      0.47 o 
  -4   7   8       47.69       48.51      0.99 o 
  -3   7   8        1.65        1.57      0.29 o 
  -2   7   8        8.74        8.89      0.37 o 
  -1  -7   9        1.66        1.30      0.29 o 
   0  -7   9        6.66        7.84      0.70 o 
   1  -7   9       11.14        9.61      0.54 o 
   2  -7   9       52.21       61.60      1.49 o 
   3  -7   9        3.38        4.41      0.39 o 
   4  -7   9       26.57       35.79      0.97 o 
  -3  -6   9       10.71       13.71      0.58 o 
  -2  -6   9       19.55       19.93      0.70 o 
  -1  -6   9        4.93        7.86      0.52 o 
   0  -6   9       34.08       49.42      5.51 o 
   1  -6   9        6.06        6.89      0.56 o 
   2  -6   9       48.03       61.81      1.69 o 
   3  -6   9       31.93       38.45      1.11 o 
   4  -6   9       10.41       13.12      0.58 o 
   5  -6   9       71.61       88.17      1.59 o 
  -4  -5   9        5.13        6.23      0.43 o 
  -3  -5   9      150.63      168.56      2.59 o 
  -2  -5   9       24.67       28.16      0.87 o 
  -1  -5   9        5.43        5.67      0.54 o 
   0  -5   9       17.71       22.95      2.84 o 
   1  -5   9       20.98       26.73      0.89 o 
   2  -5   9       11.99        9.36      0.60 o 
   3  -5   9       22.21       23.17      0.76 o 
   4  -5   9        0.36        0.58      0.37 o 
   5  -5   9        5.75        6.02      0.43 o 
  -5  -4   9       65.79       69.72      1.55 o 
  -4  -4   9       25.20       23.87      0.76 o 
  -3  -4   9       10.23       11.84      0.66 o 
  -2  -4   9      220.87      232.49      3.24 o 
  -1  -4   9       29.03       28.17      0.85 o 
   0  -4   9        0.85        1.17      0.36 o 
   1  -4   9       70.84       77.60      1.90 o 
   2  -4   9        2.89        2.29      0.47 o 
   3  -4   9       23.10       23.93      0.80 o 
   4  -4   9       10.85       12.60      0.60 o 
   5  -4   9        3.81        3.32      0.41 o 
   6  -4   9        1.69        1.26      0.35 o 
  -6  -3   9        9.82       11.55      0.52 o 
  -5  -3   9        0.01       -0.45      0.52 o 
  -4  -3   9       24.04       21.83      0.76 o 
  -3  -3   9       18.99       21.80      0.80 o 
  -2  -3   9        0.50        1.55      0.43 o 
  -1  -3   9       24.50       31.28      0.95 o 
   0  -3   9       67.88       83.42      1.42 o 
   1  -3   9      107.48      121.24      2.30 o 
   2  -3   9       18.63       19.37      0.74 o 
   3  -3   9       33.29       35.87      1.16 o 
   4  -3   9        0.13        3.36      0.39 o 
   5  -3   9       10.30       10.93      0.56 o 
   6  -3   9        8.30        8.52      0.41 o 
  -6  -2   9       44.84       46.22      1.30 o 
  -5  -2   9       11.33       12.66      0.66 o 
  -4  -2   9       20.68       21.39      0.78 o 
  -3  -2   9       19.85       22.50      0.83 o 
  -1  -2   9      155.50      162.64      2.63 o 
   0  -2   9      586.81      540.10    327.05 o 
   1  -2   9       29.99       35.72      1.03 o 
   2  -2   9       34.04       43.01      1.26 o 
   3  -2   9      132.33        0.25      0.56 o 
   4  -2   9        5.13        4.14      0.49 o 
   5  -2   9       56.15       49.19      1.38 o 
   6  -2   9        3.13        2.56      0.31 o 
  -7  -1   9       27.69       22.83      0.64 o 
  -6  -1   9        0.92        1.13      0.33 o 
  -5  -1   9      140.41      138.13      2.47 o 
  -4  -1   9      152.79      156.91      2.69 o 
  -3  -1   9        3.13        2.70      0.45 o 
  -2  -1   9      502.63      514.30      4.93 o 
  -1  -1   9       23.74       29.50      0.89 o 
   0  -1   9        4.16        4.88      0.85 o 
   1  -1   9       49.45       43.98      1.28 o 
   2  -1   9       16.92       18.13      0.70 o 
   3  -1   9       87.50       71.21      1.82 o 
   4  -1   9        0.57       -0.10      0.37 o 
   5  -1   9        1.32        1.42      0.33 o 
  -7   0   9      104.76       96.27      1.66 o 
  -6   0   9       38.41       33.03      1.01 o 
  -5   0   9        7.26        6.95      0.49 o 
  -4   0   9      548.26      492.95      4.79 o 
  -3   0   9       18.63       14.83      0.66 o 
  -2   0   9       76.02       73.73      1.80 o 
  -1   0   9        6.44        5.96      0.54 o 
   0   0   9        7.50        8.23      0.39 o 
   1   0   9        1.63        1.40      0.39 o 
   2   0   9      137.90       95.89      2.05 o 
   3   0   9       34.59       26.27      0.83 o 
   4   0   9        4.46        4.27      0.43 o 
   5   0   9        0.19       -0.35      0.43 o 
  -7   1   9        5.19        5.44      0.39 o 
  -6   1   9        3.87        4.62      0.43 o 
  -5   1   9        1.09        2.06      0.39 o 
  -4   1   9        0.27        2.27      0.39 o 
  -3   1   9        8.40        6.08      0.52 o 
  -2   1   9        3.70        4.41      0.47 o 
  -1   1   9      654.24      522.00      4.89 o 
   0   1   9      238.85      206.17      6.09 o 
   1   1   9        0.78        3.13      0.45 o 
   2   1   9       42.46       34.91      1.01 o 
   3   1   9      159.33      136.43      2.41 o 
   4   1   9       10.94        7.51      0.47 o 
   5   1   9        0.46        0.00      0.43 o 
  -7   2   9       17.61       16.44      0.58 o 
  -6   2   9        7.32        4.80      0.47 o 
  -5   2   9       58.00       49.66      1.34 o 
  -4   2   9       16.49       15.37      0.68 o 
  -3   2   9       66.51       60.25      1.65 o 
  -2   2   9        1.83        1.73      0.37 o 
  -1   2   9       22.55       23.64      0.83 o 
   0   2   9      219.48      227.96      9.26 o 
   1   2   9      116.76      120.92      2.40 o 
   2   2   9        0.35        0.12      0.66 o 
   3   2   9       20.91       23.60      0.76 o 
   4   2   9       40.11       47.04      1.24 o 
  -7   3   9      204.19      210.88      2.58 o 
  -6   3   9       28.73       28.15      0.85 o 
  -5   3   9        0.45        0.68      0.37 o 
  -4   3   9       72.63       80.42      2.03 o 
  -3   3   9       65.75       72.52      1.98 o 
  -2   3   9       41.25       43.21      1.34 o 
  -1   3   9       13.57        0.14      0.80 o 
   0   3   9        4.34        4.49      0.43 o 
   1   3   9        2.28        3.83      0.56 o 
   2   3   9       23.76       31.61      0.95 o 
   3   3   9        6.41        6.14      0.43 o 
  -7   4   9       24.95       25.61      0.72 o 
  -6   4   9       47.10       49.63      1.34 o 
  -5   4   9       60.91       64.59      1.65 o 
  -4   4   9        4.88        5.46      0.52 o 
  -3   4   9        1.68        4.12      0.49 o 
  -2   4   9       41.05       51.86      1.42 o 
  -1   4   9        4.81        6.76      0.58 o 
   0   4   9        3.72        3.04      0.38 o 
   1   4   9       73.05       75.33      1.67 o 
   2   4   9        8.95       11.57      0.49 o 
  -6   5   9        9.62        9.94      0.41 o 
  -5   5   9       47.51       47.44      1.24 o 
  -4   5   9        0.79        1.57      0.35 o 
  -3   5   9       14.11       14.40      0.60 o 
  -2   5   9      222.89      245.43      2.97 o 
  -1   5   9       29.15       31.62      0.99 o 
   0   5   9      156.80      198.64      1.79 o 
   1   5   9        9.64        9.65      0.43 o 
  -4   6   9      222.37      233.50      2.31 o 
  -3   6   9       17.30       17.93      0.56 o 
  -2   6   9      111.87      113.61      1.60 o 
  -1   6   9       23.90       20.70      0.60 o 
   1  -7  10        0.53        0.49      0.31 o 
  -2  -6  10        1.97        1.61      0.37 o 
  -1  -6  10        9.07       11.55      0.56 o 
   0  -6  10       30.59       33.98      1.43 o 
   1  -6  10       13.75       17.24      0.66 o 
   2  -6  10        0.15        0.49      0.52 o 
   3  -6  10        4.39        7.42      0.47 o 
  -3  -5  10        7.84        9.77      0.56 o 
  -2  -5  10       43.05       51.02      1.47 o 
  -1  -5  10       28.20       35.88      1.11 o 
   0  -5  10       10.12       13.32      1.32 o 
   1  -5  10        5.58        4.89      0.49 o 
   2  -5  10       14.93       21.10      0.70 o 
   3  -5  10        8.06        7.81      0.47 o 
   4  -5  10        1.02        1.69      0.35 o 
  -4  -4  10       32.94       37.13      1.03 o 
  -3  -4  10        8.66       10.45      0.58 o 
  -2  -4  10        0.43        1.09      0.43 o 
  -1  -4  10       46.14       52.82      1.40 o 
   0  -4  10       90.63      111.13      6.80 o 
   1  -4  10       22.94       24.36      0.80 o 
   2  -4  10       21.25       24.78      0.78 o 
   3  -4  10       32.96       35.79      1.07 o 
   4  -4  10       19.82       20.03      0.66 o 
   5  -4  10        7.93        8.15      0.43 o 
  -5  -3  10       29.53       29.80      0.93 o 
  -4  -3  10        0.16       -0.49      0.56 o 
  -3  -3  10       74.28       68.85      1.78 o 
  -2  -3  10       32.53       33.18      1.03 o 
  -1  -3  10        0.10        0.08      0.54 o 
   0  -3  10       10.00        8.13      0.82 o 
   1  -3  10       18.28       16.85      0.70 o 
   2  -3  10       16.11       13.49      0.64 o 
   3  -3  10        1.17        1.26      0.41 o 
   4  -3  10       13.21       13.57      0.58 o 
   5  -3  10        2.12        2.12      0.29 o 
  -6  -2  10        4.05        4.19      0.33 o 
  -5  -2  10       41.63       38.01      1.05 o 
  -4  -2  10        1.81        1.81      0.45 o 
  -3  -2  10        1.34        0.45      0.54 o 
  -2  -2  10        0.72       -0.39      0.64 o 
  -1  -2  10       11.22        9.51      0.64 o 
   0  -2  10       82.21       70.85     42.88 o 
   1  -2  10       47.67       48.98      1.38 o 
   2  -2  10      105.07      103.44      2.17 o 
   3  -2  10        7.22        8.02      0.56 o 
   4  -2  10       81.40       68.82      1.55 o 
   5  -2  10       21.98       18.78      0.54 o 
  -6  -1  10        2.51        2.02      0.33 o 
  -5  -1  10        1.42        1.53      0.37 o 
  -4  -1  10        2.79        3.32      0.41 o 
  -3  -1  10       81.71       78.21      1.94 o 
  -2  -1  10       22.74       21.68      0.78 o 
  -1  -1  10      561.91      544.45      5.17 o 
   0  -1  10       30.28       35.90      1.62 o 
   1  -1  10        9.83        9.42      0.58 o 
   2  -1  10      221.58      184.38      2.83 o 
   3  -1  10       25.60       20.30      0.70 o 
   4  -1  10       23.86       22.02      0.64 o 
   5  -1  10        2.94        3.55      0.35 o 
  -7   0  10        8.99        7.82      0.39 o 
  -6   0  10       21.76       19.66      0.62 o 
  -5   0  10       54.98       48.25      1.38 o 
  -4   0  10        3.61        3.32      0.45 o 
  -3   0  10      192.27      165.15      2.66 o 
  -2   0  10        2.78        1.67      0.35 o 
  -1   0  10      163.30      147.87      2.59 o 
   0   0  10      110.05       94.76      6.32 o 
   1   0  10       19.93       16.32      0.68 o 
   2   0  10       98.76       80.49      1.86 o 
   3   0  10        0.05        0.16      0.56 o 
   4   0  10        0.13        0.41      0.45 o 
  -7   1  10       35.59       32.46      0.85 o 
  -6   1  10        9.78        6.76      0.41 o 
  -5   1  10       91.22       80.33      1.80 o 
  -4   1  10       39.96       31.09      0.93 o 
  -3   1  10        8.93        6.33      0.52 o 
  -2   1  10        4.48        3.90      0.49 o 
  -1   1  10        4.31        5.67      0.49 o 
   0   1  10        0.15        0.49      0.34 o 
   1   1  10       21.24       20.28      0.76 o 
   2   1  10        6.47        7.30      0.56 o 
   3   1  10        2.73        3.30      0.41 o 
   4   1  10       14.14       16.21      0.54 o 
  -7   2  10       31.35       30.16      0.81 o 
  -6   2  10       36.30       32.49      0.93 o 
  -5   2  10       31.57       29.08      0.91 o 
  -4   2  10        9.54        9.59      0.60 o 
  -3   2  10       22.41       17.87      0.70 o 
  -2   2  10        2.42        3.03      0.47 o 
  -1   2  10       38.26       35.98      1.07 o 
   0   2  10       19.86       26.57      1.67 o 
   1   2  10        5.36        5.17      0.52 o 
   2   2  10        2.73        4.35      0.45 o 
   3   2  10        9.50       11.77      0.54 o 
  -6   3  10      178.16      180.73      2.41 o 
  -5   3  10        0.62        0.78      0.37 o 
  -4   3  10        4.58        6.21      0.52 o 
  -3   3  10      175.43      195.10      3.01 o 
  -2   3  10      117.20      136.12      2.50 o 
  -1   3  10       54.00       66.49      1.82 o 
   0   3  10       30.20       44.94      2.59 o 
   1   3  10       75.13       86.11      1.82 o 
   2   3  10        9.48       12.95      0.54 o 
  -6   4  10        2.78        3.69      0.31 o 
  -5   4  10      129.57      137.50      2.01 o 
  -4   4  10       67.80       77.65      1.65 o 
  -3   4  10       68.55       73.70      1.67 o 
  -2   4  10       79.17       96.66      1.92 o 
  -1   4  10        5.80        5.57      0.43 o 
   0   4  10       10.52       14.22      0.55 o 
   1   4  10        5.41        6.27      0.39 o 
  -5   5  10        1.81        2.23      0.29 o 
  -4   5  10        2.08        2.04      0.37 o 
  -3   5  10        0.09        0.10      0.39 o 
  -2   5  10       14.47       13.28      0.47 o 
  -1   5  10        0.06        0.02      0.37 o 
   0  -6  11       14.12       15.22      1.55 o 
   1  -6  11       35.23       41.65      1.16 o 
  -2  -5  11        0.00        0.41      0.45 o 
  -1  -5  11       12.59       11.55      0.56 o 
   0  -5  11        1.15        0.89      0.29 o 
   1  -5  11        4.78        5.98      0.43 o 
   2  -5  11        1.25        0.76      0.31 o 
   3  -5  11        3.54        5.92      0.41 o 
  -4  -4  11       16.35       19.45      0.60 o 
  -3  -4  11        0.08        0.68      0.35 o 
  -2  -4  11       16.89       22.75      0.74 o 
  -1  -4  11       39.14       41.78      1.18 o 
   0  -4  11       15.15       18.81      2.21 o 
   1  -4  11       13.66       19.16      0.72 o 
   2  -4  11        7.62        7.48      0.52 o 
   3  -4  11        4.47        5.28      0.41 o 
  -4  -3  11       49.26       46.93      1.28 o 
  -3  -3  11        6.12        6.85      0.49 o 
  -2  -3  11       69.21       70.16      1.72 o 
  -1  -3  11       49.12       58.92      1.65 o 
   0  -3  11       75.84       86.65      5.32 o 
   1  -3  11       51.02       43.80      1.28 o 
   2  -3  11       57.26       59.04      1.53 o 
   3  -3  11       20.23       14.81      0.58 o 
   4  -3  11        8.90        9.82      0.43 o 
  -5  -2  11        0.95        1.11      0.29 o 
  -4  -2  11      107.20       88.83      1.76 o 
  -3  -2  11       40.94       38.63      1.11 o 
  -2  -2  11        3.46       -0.33      0.56 o 
  -1  -2  11       24.99       23.03      0.78 o 
   0  -2  11       18.22       18.75      1.95 o 
   1  -2  11        4.69        3.28      0.45 o 
   2  -2  11        1.52        2.43      0.39 o 
   3  -2  11       14.65       13.70      0.56 o 
   4  -2  11        9.25        8.06      0.41 o 
  -5  -1  11        5.90        6.31      0.43 o 
  -4  -1  11        9.39        7.67      0.52 o 
  -3  -1  11       21.18       16.71      0.64 o 
  -2  -1  11        8.05        8.23      0.52 o 
  -1  -1  11       29.48       28.97      0.93 o 
   0  -1  11       38.05       36.59      2.60 o 
   1  -1  11       29.11       23.05      0.76 o 
   2  -1  11        0.58        0.76      0.35 o 
   3  -1  11      104.14       91.63      1.70 o 
   4  -1  11       32.85       32.83      0.93 o 
  -6   0  11        3.53        2.74      0.35 o 
  -5   0  11       25.16       19.52      0.62 o 
  -4   0  11       33.74       29.54      0.91 o 
  -3   0  11        6.49        5.75      0.47 o 
  -2   0  11        0.68        0.27      0.49 o 
  -1   0  11        8.79        5.30      0.45 o 
   0   0  11       27.98       26.97      1.58 o 
   1   0  11       99.58       80.94      1.82 o 
   2   0  11        9.03        9.32      0.49 o 
   3   0  11       10.48        9.86      0.47 o 
  -6   1  11       65.69       63.83      1.32 o 
  -5   1  11       36.13       27.31      0.89 o 
  -4   1  11       57.28       53.88      1.47 o 
  -3   1  11      144.62      122.83      2.24 o 
  -2   1  11        9.83        7.59      0.54 o 
  -1   1  11       11.72       15.26      0.66 o 
   0   1  11       10.68       13.97      0.91 o 
   1   1  11        4.60        4.35      0.47 o 
   2   1  11       10.64       12.52      0.56 o 
   3   1  11        0.22        0.54      0.35 o 
  -6   2  11       71.81       73.62      1.39 o 
  -5   2  11      122.06      120.34      2.01 o 
  -4   2  11        2.55        2.47      0.41 o 
  -3   2  11       24.74       27.59      0.85 o 
  -2   2  11        0.53       -0.14      0.64 o 
  -1   2  11       23.56       26.99      0.83 o 
   0   2  11        0.66        0.31      0.48 o 
   1   2  11        9.96        7.73      0.54 o 
   2   2  11        0.46       -0.23      0.47 o 
  -5   3  11       34.72       34.97      1.03 o 
  -4   3  11        0.11       -0.12      0.54 o 
  -3   3  11        0.62        0.99      0.35 o 
  -2   3  11       93.29      109.89      2.01 o 
  -1   3  11       16.28       16.03      0.62 o 
   0   3  11       48.67       69.71      2.91 o 
   1   3  11        0.62        1.07      0.31 o 
  -4   4  11      157.00      169.79      1.99 o 
  -3   4  11       79.49       87.07      1.49 o 
  -2   4  11        6.92        6.89      0.39 o 
  -1   4  11        9.32        8.74      0.41 o 
  -2  -4  12       18.74       15.25      0.58 o 
  -1  -4  12        8.04        5.46      0.41 o 
   0  -4  12       27.18       29.69      1.71 o 
   1  -4  12        2.15        2.37      0.35 o 
   2  -4  12        9.82       11.86      0.49 o 
  -3  -3  12       10.40        9.80      0.45 o 
  -2  -3  12        0.71        0.35      0.43 o 
  -1  -3  12      151.07      144.22      2.16 o 
   0  -3  12        1.03        0.60      0.28 o 
   1  -3  12       26.63       22.99      0.70 o 
   2  -3  12       31.27       29.11      0.81 o 
  -4  -2  12       12.96       10.37      0.45 o 
  -3  -2  12        8.39        7.61      0.41 o 
  -2  -2  12        4.57        4.14      0.35 o 
  -1  -2  12        1.35        2.08      0.33 o 
   0  -2  12      101.51       85.22      5.21 o 
   1  -2  12       37.46       34.19      0.95 o 
   2  -2  12       10.63        9.63      0.45 o 
  -4  -1  12       11.64       11.49      0.45 o 
  -3  -1  12       21.89       18.14      0.58 o 
  -2  -1  12        0.12        0.72      0.31 o 
  -1  -1  12        6.26        6.29      0.43 o 
   0  -1  12        0.02       -0.40      0.40 o 
   1  -1  12        4.07        3.32      0.37 o 
   2  -1  12       10.44        8.72      0.45 o 
  -4   0  12       23.15       17.97      0.58 o 
  -3   0  12        0.85        0.58      0.35 o 
  -2   0  12        8.12        7.40      0.45 o 
  -1   0  12        5.25        6.00      0.43 o 
   0   0  12       16.87       18.61      1.90 o 
   1   0  12       35.45       35.92      0.97 o 
   2   0  12        8.00        9.38      0.43 o 
  -4   1  12       11.20       10.06      0.49 o 
  -3   1  12       22.48       22.04      0.72 o 
  -2   1  12      176.92      182.87      2.51 o 
  -1   1  12        2.53        2.31      0.39 o 
   0   1  12       43.97       62.60      1.09 o 
   1   1  12       50.38       59.59      1.34 o 
  -4   2  12      138.37      161.40      2.07 o 
  -3   2  12        5.09        4.74      0.45 o 
  -2   2  12       54.39       69.24      1.49 o 
  -1   2  12       30.95       31.75      0.89 o 
   0   2  12        1.51        1.59      0.27 o 
  -2   3  12        8.58        7.28      0.41 o 
  -1  -2  13       27.45       20.37      0.60 o 
  -2  -1  13       28.00       27.21      0.74 o 
  -1  -1  13        1.90        2.04      0.33 o 
   0  -1  13       21.47       29.91      2.20 o 
  -2   0  13       37.06       38.18      1.01 o 
  -1   0  13        0.78        0.74      0.33 o 
                                                 
